# Supplementary material for: Single-vat single-cure grayscale digital light processing 3D printing of materials with large property difference and high stretchability
Source: Nat Commun. 2023 Mar 6;14:1251. doi: 10.1038/s41467-023-36909-y (PMC9988868; doi:10.1038/s41467-023-36909-y)
Supplement: Supplementary file 12 — Source Data [file 41467_2023_36909_MOESM12_ESM.xlsx]

## Sheet: Fig.2ab
G0			G10			G20			G30			G40			G50			G60			G70
Stress (MPa)	Strain (%)		Stress (MPa)	Strain (%)		Stress (MPa)	Strain (%)		Stress (MPa)	Strain (%)		Stress (MPa)	Strain (%)		Stress (MPa)	Strain (%)		Stress (MPa)	Strain (%)		Stress (MPa)	Strain (%)
0	0		0	0		0	0		0	0		0.000500288	-0.07013		0	0.07967		0	-0.00144		0	0.00517
0.0091	-0.00098		0.09086	0.3196		0.02	-0.0002		0.0186	0.00214		0.000500288	-0.01186		0.04941	0.13401		0.0375	-0.00133		0	0.00369
0.02724	0.22994		0.19107	0.64153		0.04	-0.0002		0.0284	0.18172		0.0015	0.04433		0.25112	0.16421		0.12905	-0.00127		0.00164	0.0022
0.07627	0.67795		0.24697	0.92189		0.000502347	0.00103		0.0951	0.43213		0.0035	0.09962		0.2732	0.19615		0.21101	-0.000845238		0.11135	0.00327
0.12886	1.09025		0.34697	1.17537		0.005	0.04543		0.18132	0.63093		0.02151	0.14442		0.3976	0.21617		0.30082	-0.00079		0.20469	0.00333
0.21188	1.4938		0.41997	1.44261		0.01801	0.14662		0.25025	0.83212		0.13958	0.18546		0.40923	0.2301		0.34441	-0.000928571		0.32669	0.00382
0.2996	1.837		0.47697	1.67285		0.0416	0.24252		0.31703	0.98958		0.1741	0.2316		0.45108	0.24984		0.39586	-0.000686667		0.45769	0.00446
0.38426	2.1379		0.53727	1.89776		0.064	0.31939		0.37878	1.15338		0.19411	0.2734		0.51095	0.26361		0.497	-0.000567619		0.49044	0.00408
0.47307	2.44906		0.58247	2.12296		0.09104	0.40503		0.43192	1.2994		0.24164	0.32024		0.52897	0.28295		0.57286	-0.000488095		0.57313	0.004
0.5465	2.7328		0.64093	2.32684		0.12518	0.4912		0.55255	1.44407		0.26815	0.36741		0.66674	0.30386		0.68359	-0.000445238		0.63536	0.00422
0.63659	3.01616		0.70639	2.53242		0.1587	0.58688		0.58343	1.59943		0.27766	0.41481		0.68418	0.32558		0.69667	-0.000539524		0.71806	0.0044
0.7121	3.31215		0.78264	2.72384		0.197	0.65875		0.63082	1.75667		0.29417	0.46312		0.70801	0.34763		0.76643	-0.000422381		0.80894	0.00456
0.81326	3.63435		0.85858	2.9048		0.20259	0.7323		0.68683	1.93221		0.30868	0.51228		0.74521	0.36468		0.82223	-0.000232857		0.86298	0.00483
0.8853	3.95659		0.91736	3.09345		0.23861	0.80896		0.75576	2.05775		0.32269	0.56194		0.77602	0.36971		0.86321	-5.7619e-05		0.91292	0.00483
0.9436	4.2368		0.96102	3.26167		0.24967	0.88672		0.86419	2.17542		0.3507	0.61294		0.86961	0.37802		1.04807	-0.000105714		0.98088	0.00527
1.00455	4.51201		1.05196	3.42001		0.29438	0.9659		0.89004	2.28701		0.38272	0.66467		0.91204	0.38361		1.06724	0.000142857		1.06112	0.00504
1.07015	4.75008		1.10581	3.57761		0.31799	1.04795		0.95467	2.39674		0.40723	0.70658		0.9475	0.39624		1.13874	0.000267619		1.18148	0.00479
1.12811	4.98825		1.19988	3.72016		0.33858	1.13322		0.98483	2.51371		0.45026	0.74789		0.99516	0.40449		1.18409	0.000514286		1.21505	0.00482
1.17203	5.23528		1.27887	3.86278		0.37977	1.21886		1.06381	2.61092		0.48828	0.79089		1.03702	0.41133		1.26082	0.000609524		1.25926	0.00472
1.22041	5.46369		1.30687	3.99247		0.42097	1.3034		1.10331	2.70728		0.50329	0.83188		1.09456	0.42072		1.36196	0.000675238		1.33131	0.00495
1.28293	5.66706		1.35714	4.11244		0.43453	1.38462		1.23256	2.80123		0.5168	0.87169		1.15211	0.4209		1.46746	0.000689048		1.37553	0.00485
1.39011	5.87113		1.4074	4.23786		0.44608	1.45794		1.25697	2.89539		0.53181	0.911		1.20559	0.43088		1.50322	0.000384762		1.5491	0.00467
1.44296	6.0762		1.46843	4.35094		0.46266	1.52766		1.29718	2.98558		0.54631	0.94886		1.2271	0.43839		1.56511	0.000221429		1.58022	0.00475
1.48464	6.29768		1.57543	4.45446		0.48225	1.5955		1.34314	3.07702		0.56132	0.98614		1.27069	0.4438		1.63662	0.000202381		1.62689	0.00464
1.54791	6.50597		1.61133	4.56024		0.49531	1.66557		1.40561	3.17036		0.57933	1.02642		1.30557	0.45209		1.71073	0.000128095		1.67928	0.00471
1.60969	6.69687		1.64364	4.65817		0.50938	1.73833		1.5047	3.24916		0.60085	1.06532		1.3823	0.45427		1.82495	0.000278571		1.74479	0.00532
1.66701	6.86909		1.6975	4.75188		0.52897	1.80484		1.55281	3.3301		0.62486	1.10132		1.47531	0.46312		1.87639	0.000540952		1.81356	0.00526
1.76377	7.04173		1.76858	4.8538		0.55158	1.86945		1.58512	3.40257		0.65037	1.1373		1.48751	0.4702		1.92697	0.000620952		1.91509	0.00539
1.8062	7.21807		1.88994	4.94089		0.5777	1.93431		1.62749	3.4974		0.67739	1.1777		1.52297	0.47474		1.96184	0.000559048		1.94948	0.00541
1.8449	7.39636		1.9323	5.02774		0.62894	1.995		1.69571	3.56075		0.70641	1.21859		1.57936	0.47929		2.03857	0.000527143		2.00188	0.00538
1.89254	7.55839		1.94307	5.16215		0.66209	2.05083		1.7553	3.62353		0.72542	1.25585		1.6154	0.48205		2.13275	0.000583333		2.0551	0.00524
1.94985	7.69421		2.04432	5.29369		0.67264	2.11398		1.88599	3.69572		0.73242	1.29101		1.70898	0.48408		2.23388	0.000659048		2.11487	0.00505
2.07564	7.82418		2.06299	5.42632		0.68118	2.1756		1.93051	3.76141		0.73843	1.32474		1.73107	0.48783		2.29056	0.000571429		2.21066	0.00487
2.11435	7.95665		2.14844	5.55909		0.69525	2.23856		1.94559	3.82884		0.75443	1.35841		1.74909	0.4948		2.34724	0.000416667		2.3212	0.0047
2.16199	8.09812		2.23317	5.67716		0.71635	2.30035		1.99442	3.88885		0.78195	1.3929		1.81478	0.49921		2.41873	0.00031381		2.35477	0.00454
2.21334	8.22346		2.27625	5.78813		0.73795	2.36008		2.04325	3.94673		0.80196	1.42815		1.84617	0.50344		2.48762	0.000405714		2.38916	0.00459
2.27066	8.33783		2.31646	5.89842		0.75804	2.41799		2.18686	4.00881		0.81847	1.46133		1.94615	0.50485		2.58179	0.000567619		2.47759	0.00506
2.34509	8.43097		2.3775	6.00415		0.77713	2.47419		2.20194	4.06603		0.84299	1.49233		1.9944	0.50543		2.67073	0.000664286		2.53244	0.00524
2.43516	8.52407		2.44069	6.10678		0.79823	2.53198		2.22133	4.1253		0.91353	1.52219		2.01416	0.51215		2.71607	0.000485238		2.65526	0.00541
2.47461	8.62147		2.54624	6.2045		0.82083	2.58761		2.30534	4.18651		0.94805	1.55112		2.04497	0.51561		2.76402	0.000558571		2.6749	0.0054
2.51852	8.72423		2.5843	6.29915		0.84897	2.63552		2.33693	4.23273		0.95005	1.57965		2.08333	0.51797		2.82419	0.000626667		2.76497	0.00522
2.56616	8.82953		2.60369	6.39644		0.88664	2.68664		2.41305	4.2765		0.95505	1.61165		2.12577	0.52109		2.90876	0.000907143		2.801	0.00526
2.63613	8.90386		2.67837	6.48967		0.8982	2.74397		2.4906	4.32675		0.96305	1.64654		2.18738	0.51839		3.05002	0.00113		2.88696	0.0055
2.75745	8.98573		2.69632	6.57944		0.92281	2.80007		2.53512	4.37957		0.97806	1.68161		2.25365	0.5252		3.07094	0.00121		2.9451	0.00512
2.79392	9.07527		2.79685	6.6671		0.93989	2.85338		2.59113	4.43186		0.99908	1.71496		2.2862	0.53209		3.14244	0.00123		3.06873	0.00479
2.83188	9.17181		2.89809	6.74735		0.94793	2.90325		2.62272	4.46443		1.02009	1.74523		2.32166	0.53405		3.19301	0.00106		3.09084	0.00476
2.87357	9.27349		2.92682	6.83122		0.95647	2.95233		2.70745	4.50524		1.0331	1.77503		2.367	0.53621		3.26102	0.000990476		3.13587	0.00431
2.91897	9.35343		2.9699	6.91429		0.97254	3.00139		2.78788	4.54948		1.0481	1.80537		2.42746	0.53308		3.35694	0.000945714		3.19563	0.00433
2.98149	9.41977		3.01155	6.99342		1.00268	3.04873		2.8604	4.58234		1.06862	1.83461		2.51407	0.53359		3.44238	0.00102		3.25377	0.0044
3.06412	9.5091		3.05679	7.07161		1.02077	3.0946		2.89918	4.62389		1.08913	1.85605		2.52976	0.54148		3.49558	0.00129		3.44209	0.00459
3.14078	9.59047		3.12356	7.14466		1.04187	3.1403		2.94657	4.66422		1.11614	1.87637		2.56638	0.54519		3.5505	0.00153		3.4511	0.0046
3.16907	9.7062		3.2284	7.21541		1.09713	3.18633		3.01478	4.7055		1.15467	1.90756		2.6094	0.54799		3.61502	0.00152		3.48712	0.00459
3.23382	9.80759		3.25569	7.2909		1.12727	3.23023		3.07582	4.73803		1.18018	1.93863		2.64079	0.55258		3.69786	0.00154		3.57473	0.00476
3.30602	9.87885		3.30236	7.36151		1.1353	3.27941		3.14762	4.76674		1.19069	1.96832		2.74426	0.55509		3.81818	0.00167		3.60666	0.00455
3.4013	9.95994		3.36124	7.43094		1.14133	3.32449		3.1943	4.79964		1.19969	1.99571		2.79425	0.55706		3.87486	0.00185		3.74912	0.00448
3.47573	10.0445		3.40576	7.49791		1.15088	3.36636		3.23451	4.823		1.2147	2.02192		2.81866	0.56255		3.92107	0.0019		3.77941	0.00464
3.48466	10.1558		3.55081	7.56004		1.17147	3.41055		3.27759	4.85703		1.23471	2.04834		2.8454	0.56586		3.96816	0.00192		3.81626	0.00442
3.51592	10.265		3.59964	7.62567		1.19106	3.45885		3.35012	4.87936		1.25472	2.07469		2.88144	0.56895		4.03093	0.00194		3.88913	0.00405
3.62088	10.3557		3.60323	7.69231		1.20513	3.50667		3.44059	4.89741		1.27323	2.10088		2.93085	0.56977		4.11203	0.00177		3.93416	0.00399
3.63651	10.4298		3.66067	7.75604		1.22271	3.54954		3.53179	4.92393		1.29775	2.12624		3.04129	0.56899		4.20445	0.00194		4.03814	0.00376
3.80473	10.5217		3.71166	7.81638		1.24632	3.59267		3.54543	4.94091		1.33927	2.15202		3.05815	0.57604		4.2838	0.00193		4.14541	0.0041
3.83524	10.6109		3.78705	7.8711		1.27546	3.63703		3.58851	4.97706		1.3903	2.1797		3.08373	0.57955		4.33088	0.002		4.18552	0.00434
3.8479	10.7141		3.88758	7.92749		1.31213	3.67875		3.64093	4.99804		1.39881	2.21175		3.13895	0.5815		4.39279	0.00196		4.23056	0.00446
3.90819	10.8004		3.90553	7.9901		1.33976	3.72125		3.69048	5.01196		1.40381	2.23952		3.18545	0.58435		4.46516	0.00212		4.2805	0.00443
3.94913	10.8672		3.96872	8.04661		1.3493	3.76602		3.82404	5.03186		1.41081	2.26578		3.23951	0.58151		4.59072	0.00242		4.32798	0.00472
4.10022	10.9398		4.04053	8.10383		1.35885	3.81108		3.85491	5.05055		1.42682	2.29127		3.31741	0.58114		4.65349	0.00259		4.38121	0.00516
4.14861	11.0196		4.08289	8.15844		1.37693	3.85566		3.87071	5.0628		1.45034	2.31625		3.33426	0.58699		4.69709	0.00297		4.51876	0.00513
4.15382	11.0967		4.15829	8.21084		1.40255	3.89758		3.95975	5.0798		1.46434	2.33938		3.37437	0.59062		4.75376	0.00329		4.58262	0.00516
4.17391	11.1876		4.23369	8.26484		1.41813	3.9376		3.99278	5.0879		1.47885	2.36191		3.41739	0.59262		4.82004	0.00332		4.61292	0.00532
4.32278	11.2729		4.2581	8.32388		1.43219	3.97814		4.14645	5.10248		1.49786	2.3849		3.46447	0.59543		4.89241	0.00326		4.69561	0.00539
4.35032	11.3154		4.30549	8.37987		1.45379	4.01779		4.16655	5.11593		1.52238	2.40669		3.55748	0.59177		5.03279	0.00323		4.76603	0.00516
4.4776	11.3784		4.34929	8.43307		1.48092	4.05568		4.18163	5.13164		1.5664	2.42448		3.5848	0.59815		5.08771	0.00301		4.88311	0.00524
4.5044	11.4428		4.43546	8.48125		1.53065	4.09096		4.25128	5.15037		1.62594	2.43746		3.61328	0.6037		5.12783	0.00318		4.91913	0.00543
4.51631	11.5275		4.54748	8.53234		1.56531	4.12204		4.29149	5.15708		1.63694	2.45972		3.64932	0.60451		5.1784	0.00336		4.96498	0.00562
4.61605	11.6029		4.57189	8.58988		1.5829	4.15336		4.34032	5.16591		1.64295	2.48565		3.68827	0.60557		5.25688	0.0034		5.01329	0.00596
4.65029	11.6418		4.61139	8.643		1.59244	4.19155		4.4466	5.17662		1.64945	2.51093		3.73826	0.60629		5.38679	0.00352		5.08862	0.00639
4.67857	11.6907		4.67099	8.69697		1.60299	4.23288		4.5026	5.18282		1.66196	2.53383		3.83126	0.60702		5.42341	0.00379		5.14348	0.00639
4.85423	11.7441		4.70832	8.7463		1.61505	4.27135		4.54497	5.19121		1.67296	2.55387		3.85568	0.61128		5.47834	0.00404		5.30396	0.00692
4.86242	11.8299		4.82178	8.79316		1.62961	4.30533		4.58734	5.1857		1.69147	2.5746		3.8766	0.61228		5.52804	0.00414		5.34162	0.00703
4.88103	11.8866		4.87491	8.84392		1.64669	4.33915		4.6534	5.19463		1.71199	2.596		3.93938	0.61316		5.60738	0.0044		5.37273	0.00729
4.97854	11.9391		4.89646	8.89787		1.66227	4.37527		4.72233	5.20371		1.729	2.61698		3.97252	0.61366		5.68325	0.00453		5.42268	0.00744
4.99863	11.9846		4.95965	8.95155		1.68035	4.41079		4.80922	5.21152		1.74701	2.63692		4.07657	0.61009		5.80793	0.00441		5.48818	0.00701
5.14824	12.0285		5.0056	9.00382		1.69944	4.44383		4.8444	5.21672		1.77752	2.65309		4.12772	0.61649		5.85066	0.0043		5.63474	0.00709
5.17281	12.0901		5.08243	9.05452		1.72054	4.47151		4.86953	5.22951		1.82905	2.66186		4.14458	0.61982		5.90908	0.0043		5.6724	0.00709
5.18323	12.1446		5.19014	9.10138		1.75168	4.49522		4.93919	5.23686		1.85307	2.67891		4.18585	0.62127		5.9579	0.00426		5.70596	0.00727
5.26808	12.193		5.21025	9.15412		1.78785	4.52334		4.97796	5.24277		1.86107	2.70208		4.22945	0.62463		6.03376	0.00426		5.76246	0.00762
5.28669	12.2551		5.2641	9.20857		1.80945	4.55987		5.07131	5.24911		1.86758	2.72506		4.29164	0.62645		6.14537	0.00435		5.8296	0.0076
5.44077	12.2742		5.3115	9.2599		1.81799	4.59769		5.14671	5.25927		1.87908	2.74668		4.3614	0.62415		6.22036	0.00432		5.90083	0.00799
5.49361	12.3214		5.37038	9.31101		1.82804	4.6344		5.16825	5.26528		1.89759	2.76839		4.38232	0.62924		6.27703	0.00422		6.02856	0.00802
5.50254	12.3844		5.4666	9.35434		1.84462	4.66881		5.23287	5.2845		1.9151	2.78839		4.41371	0.63327		6.32935	0.00448		6.0736	0.00783
5.59782	12.4349		5.53409	9.40193		1.86773	4.70106		5.26159	5.28858		1.93311	2.80716		4.45208	0.63359		6.4052	0.00473		6.10717	0.00786
5.61717	12.4845		5.56784	9.45445		1.88682	4.73452		5.34776	5.29162		1.95212	2.82563		4.498	0.63617		6.45926	0.00476		6.16612	0.00781
5.70649	12.5152		5.61093	9.50482		1.9044	4.76882		5.43752	5.29962		1.97114	2.84406		4.61949	0.63388		6.6136	0.00496		6.22507	0.00769
5.78762	12.5495		5.6576	9.55324		1.926	4.80266		5.48348	5.29946		1.99765	2.8608		4.63809	0.63609		6.63365	0.00506		6.32905	0.00764
5.80698	12.5954		5.72438	9.5991		1.9486	4.83491		5.53087	5.31239		2.04918	2.87365		4.65727	0.63966		6.68945	0.00492		6.41584	0.00752
5.88736	12.6389		5.82634	9.64125		1.98528	4.8648		5.59477	5.32159		2.0832	2.88849		4.72121	0.6405		6.7409	0.0049		6.46087	0.00777
5.90151	12.6919		5.86943	9.68889		2.02647	4.89021		5.64935	5.31899		2.09421	2.90754		4.75784	0.6409		6.81326	0.00495		6.50508	0.00751
6.00571	12.7135		5.89672	9.73843		2.04405	4.92205		5.79009	5.32191		2.10471	2.9274		4.79678	0.64074		6.94493	0.00482		6.56239	0.00775
6.09875	12.7356		5.95344	9.78315		2.05359	4.96179		5.81594	5.32198		2.11722	2.94624		4.88398	0.63835		7.02776	0.00458		6.60169	0.00783
6.16128	12.7707		6.01376	9.82814		2.06063	5.00066		5.84538	5.33023		2.12923	2.96387		4.91885	0.64636		7.05392	0.00467		6.75071	0.00802
6.1851	12.8083		6.07695	9.87104		2.07168	5.03634		5.89564	5.32817		2.14474	2.98019		4.9421	0.64989		7.14547	0.00474		6.79902	0.00779
6.26176	12.8519		6.19399	9.91313		2.09177	5.06747		5.92939	5.33028		2.16225	2.99643		4.98861	0.65077		7.19168	0.00472		6.83914	0.00793
6.29823	12.8782		6.23061	9.96007		2.11438	5.09708		6.03997	5.33189		2.17976	3.01307		5.04441	0.65345		7.28934	0.00501		6.88827	0.0084
6.35704	12.8933		6.26293	10.0054		2.13347	5.12665		6.12255	5.32901		2.20127	3.03037		5.12579	0.64957		7.38961	0.0053		6.94722	0.00835
6.44636	12.9178		6.29667	10.049		2.14854	5.15464		6.14696	5.3213		2.23429	3.04613		5.17113	0.65325		7.43582	0.00537		7.03155	0.00836
6.51409	12.9339		6.3692	10.0887		2.17366	5.18109		6.19148	5.31831		2.27481	3.05623		5.1845	0.65777		7.47419	0.00536		7.14372	0.00825
6.55428	12.9744		6.47763	10.127		2.18973	5.20662		6.24462	5.31007		2.30283	3.06364		5.21647	0.65814		7.55093	0.00534		7.19203	0.00811
6.60788	12.995		6.50419	10.1704		2.24248	5.23555		6.31499	5.30997		2.31483	3.07547		5.27925	0.65907		7.6015	0.00529		7.2346	0.00805
6.66668	13.003		6.54441	10.2115		2.28317	5.26421		6.35592	5.31029		2.32584	3.09074		5.30425	0.66016		7.77239	0.00513		7.28864	0.00799
6.79247	13.0079		6.59108	10.25		2.29422	5.29098		6.46004	5.30987		2.33985	3.10571		5.42864	0.65828		7.8029	0.00519		7.36069	0.00805
6.84681	13.0201		6.65283	10.2892		2.30075	5.31703		6.50815	5.31377		2.35236	3.12051		5.45015	0.66204		7.82209	0.00509		7.46632	0.00822
6.87286	13.0294		6.71961	10.3227		2.30879	5.34266		6.53184	5.30752		2.36987	3.13448		5.46352	0.66459		7.9276	0.00476		7.53345	0.00815
6.91752	13.0507		6.80865	10.356		2.32335	5.36846		6.56703	5.30441		2.39238	3.14724		5.52107	0.66512		7.97293	0.00493		7.5703	0.00839
6.97037	13.0643		6.85748	10.3938		2.34144	5.3934		6.63668	5.30174		2.41589	3.15874		5.56757	0.66441		8.03048	0.00516		7.61696	0.0083
7.02545	13.0661		6.88979	10.4307		2.35651	5.41621		6.75013	5.29858		2.4354	3.16921		5.65244	0.66105		8.1264	0.00519		7.66527	0.00831
7.14528	13.0644		6.94149	10.466		2.37409	5.4388		6.81117	5.29791		2.45591	3.17785		5.70475	0.66077		8.21359	0.0054		7.84049	0.0083
7.19069	13.068		6.99678	10.4988		2.40875	5.46274		6.84348	5.29246		2.47993	3.18529		5.72742	0.66499		8.26765	0.00547		7.8847	0.00781
7.23609	13.0845		7.09947	10.5279		2.46652	5.48861		6.89231	5.30325		2.51095	3.19624		5.76346	0.66761		8.31734	0.00551		7.89698	0.00775
7.28447	13.0943		7.17917	10.5617		2.4836	5.50866		6.94832	5.30004		2.53996	3.21257		5.8059	0.66846		8.40715	0.00558		8.01161	0.00762
7.33658	13.0824		7.20933	10.5965		2.48812	5.52798		7.0072	5.29388		2.55497	3.22887		5.85763	0.67113		8.49086	0.00576		8.03862	0.00717
7.40952	13.0702		7.25529	10.6276		2.49315	5.55234		7.09911	5.29508		2.56748	3.2437		5.94482	0.66634		8.61554	0.00584		8.10741	0.00723
7.50107	13.0639		7.29909	10.6572		2.50169	5.57757		7.12281	5.29919		2.58049	3.25719		5.9704	0.66873		8.63473	0.00579		8.2163	0.00716
7.54127	13.062		7.391	10.6832		2.5248	5.60191		7.16446	5.29829		2.59299	3.26938		6.00179	0.6724		8.67659	0.00568		8.28262	0.00718
7.58518	13.073		7.46783	10.7083		2.54338	5.62383		7.2298	5.29847		2.6035	3.28023		6.03609	0.67261		8.77075	0.0057		8.32765	0.00676
7.6358	13.0802		7.50589	10.7368		2.55443	5.64347		7.27791	5.29246		2.61901	3.29053		6.07387	0.67209		8.82394	0.00558		8.37023	0.00662
7.69609	13.0643		7.54323	10.7663		2.57051	5.6663		7.40357	5.28704		2.64352	3.30138		6.13374	0.66873		8.98002	0.00559		8.4562	0.00659
7.80923	13.0541		7.58703	10.7935		2.59864	5.69327		7.45168	5.28449		2.67504	3.31022		6.2157	0.66877		9.02362	0.00588		8.53889	0.00652
7.85463	13.0506		7.63873	10.8185		2.62727	5.71381		7.47825	5.28088		2.72707	3.31903		6.25	0.67276		9.07244	0.00608		8.62896	0.00616
7.89557	13.0464		7.73208	10.8394		2.65641	5.72292		7.53426	5.28735		2.76709	3.33037		6.28662	0.67493		9.12563	0.00618		8.66908	0.00614
7.94023	13.0506		7.83404	10.8615		2.69861	5.73938		7.59098	5.28068		2.7811	3.34222		6.33312	0.67608		9.19364	0.00636		8.69692	0.00563
7.98563	13.0465		7.85343	10.8873		2.72925	5.76959		7.6434	5.27447		2.78961	3.35306		6.38428	0.67602		9.29392	0.00645		8.76241	0.00556
8.05486	13.0277		7.89939	10.9113		2.74131	5.7995		7.76332	5.27323		2.79861	3.36299		6.45694	0.67378		9.40901	0.00655		8.85412	0.00553
8.16799	13.0097		7.94893	10.9331		2.74633	5.82742		7.79419	5.26906		2.81012	3.37279		6.50402	0.67614		9.44302	0.00688		8.94418	0.00581
8.22159	12.9939		8.02146	10.9539		2.75186	5.85118		7.82579	5.26474		2.82763	3.38281		6.53134	0.67868		9.50143	0.00685		9.03343	0.00615
8.25061	12.9982		8.12055	10.97		2.7614	5.87282		7.88754	5.25992		2.84764	3.39354		6.55925	0.68038		9.56072	0.00669		9.07436	0.00646
8.31463	12.9919		8.1622	10.9922		2.79405	5.89757		7.9414	5.25503		2.86815	3.40434		6.59877	0.68204		9.63134	0.00662		9.11776	0.00688
8.38757	12.9655		8.20313	11.0134		2.8257	5.9229		8.05772	5.24692		2.87866	3.4138		6.66446	0.68161		9.74557	0.00659		9.17835	0.00695
8.44116	12.941		8.23544	11.033		2.83324	5.94359		8.09075	5.2445		2.90267	3.42154		6.74991	0.6818		9.79528	0.00677		9.24713	0.00728
8.53569	12.9214		8.33669	11.0502		2.84529	5.96014		8.11086	5.23675		2.9462	3.42484		6.78072	0.68519		9.8659	0.00687		9.36994	0.00771
8.58259	12.9003		8.44009	11.0623		2.89904	5.97594		8.17477	5.24092		2.97772	3.42583		6.81269	0.68713		9.91472	0.00704		9.39532	0.00751
8.61608	12.8976		8.46235	11.0777		2.9538	5.99226		8.2279	5.23253		2.98872	3.43361		6.85047	0.68737		9.98099	0.00728		9.44363	0.00756
8.65553	12.8793		8.49753	11.0962		2.96284	6.01014		8.27817	5.223		2.99823	3.44662		6.90104	0.68728		10.0647	0.00734		9.51404	0.00751
8.71061	12.8463		8.55426	11.1119		2.96837	6.02863		8.40024	5.2233		3.01023	3.45924		6.97138	0.68529		10.1737	0.00747		9.57381	0.00752
8.85427	12.8154		8.59806	11.1257		2.9754	6.04785		8.44907	5.22009		3.02324	3.47039		7.01672	0.68556		10.226	0.00763		9.69172	0.00749
8.88776	12.7913		8.65191	11.138		2.98896	6.06817		8.45481	5.21549		3.03825	3.48014		7.04869	0.6892		10.267	0.00774		9.76458	0.00781
8.92349	12.7812		8.74239	11.1476		3.01559	6.089		8.53811	5.21377		3.05526	3.48852		7.08996	0.69188		10.3394	0.00779		9.80307	0.00808
8.97336	12.7595		8.81276	11.1571		3.03267	6.10526		8.56826	5.2089		3.07227	3.49658		7.12251	0.69348		10.41	0.00791		9.85056	0.00811
9.02919	12.7329		8.84866	11.1705		3.04272	6.11695		8.68459	5.20481		3.09328	3.50669		7.19401	0.69295		10.4832	0.0078		9.90623	0.00832
9.08278	12.6975		8.90036	11.1822		3.05477	6.1325		8.74706	5.20465		3.11529	3.5156		7.27132	0.69104		10.5756	0.00768		9.96518	0.00861
9.2108	12.6637		8.95924	11.1911		3.07989	6.1507		8.75999	5.1986		3.14281	3.5197		7.30562	0.69512		10.6332	0.00774		10.1314	0.00874
9.22346	12.6366		9.04972	11.1955		3.12661	6.16191		8.83969	5.20493		3.19384	3.5224		7.33178	0.69755		10.6864	0.00798		10.1527	0.0094
9.28449	12.6246		9.12871	11.1985		3.16378	6.16488		8.88708	5.2002		3.22686	3.52951		7.36549	0.69779		10.7439	0.00809		10.1764	0.00966
9.33511	12.6058		9.14019	11.2073		3.17835	6.17828		8.93519	5.19198		3.23686	3.54405		7.40851	0.69694		10.8137	0.00807		10.3001	0.00981
9.39316	12.5641		9.1919	11.2154		3.18789	6.20091		9.06516	5.19651		3.24387	3.55888		7.46489	0.69656		10.9523	0.00828		10.3385	0.00954
9.52342	12.5292		9.24216	11.2223		3.19895	6.22481		9.08311	5.19032		3.25237	3.57194		7.53871	0.69714		11.009	0.00821		10.404	0.00918
9.55989	12.5084		9.29673	11.2258		3.21201	6.24876		9.1025	5.19299		3.26788	3.58288		7.57301	0.70141		11.0631	0.00838		10.526	0.00899
9.59637	12.4966		9.38577	11.2272		3.22406	6.26716		9.1858	5.18831		3.28789	3.59267		7.60672	0.70371		11.1119	0.00872		10.5498	0.00876
9.64996	12.4765		9.46045	11.2304		3.24014	6.28166		9.20806	5.18246		3.30741	3.60533		7.64858	0.70483		11.1834	0.00878		10.5923	0.00861
9.69983	12.4522		9.49061	11.2361		3.26224	6.29615		9.32007	5.18224		3.32441	3.6169		7.69857	0.70283		11.2784	0.00864		10.6595	0.00874
9.76384	12.4173		9.53728	11.2399		3.28284	6.31597		9.39475	5.17205		3.34142	3.62693		7.79215	0.70135		11.37	0.00859		10.7135	0.00864
9.87028	12.3899		9.58826	11.2431		3.30092	6.33534		9.41701	5.17206		3.36444	3.63705		7.82703	0.70476		11.4214	0.00849		10.8765	0.00895
9.90452	12.3652		9.65074	11.2434		3.32755	6.34914		9.49025	5.17449		3.39796	3.64665		7.84738	0.7066		11.4737	0.00855		10.9076	0.00929
9.95067	12.3616		9.74839	11.2408		3.37929	6.36036		9.52472	5.16985		3.44598	3.65475		7.87644	0.70747		11.5348	0.00878		10.9305	0.00935
9.99905	12.344		9.7965	11.2443		3.41998	6.37383		9.59653	5.16538		3.466	3.6625		7.94678	0.7086		11.6141	0.00896		11.0107	0.00972
10.0921	12.3004		9.83743	11.2467		3.43706	6.39071		9.67767	5.16545		3.4735	3.67059		7.99677	0.70896		11.7257	0.00927		11.0607	0.00951
10.1874	12.2701		9.89703	11.247		3.45464	6.40879		9.7308	5.15875		3.48	3.67878		8.08105	0.70816		11.7964	0.00925		11.1401	0.00944
10.2194	12.2395		9.95663	11.2449		3.45715	6.42654		9.77102	5.15755		3.49251	3.68703		8.11535	0.71207		11.8487	0.00931		11.2351	0.00943
10.2469	12.2344		10.088	11.2401		3.46017	6.44474		9.79543	5.15597		3.52503	3.69467		8.13976	0.71369		11.8966	0.00943		11.2744	0.00905
10.3303	12.2168		10.1261	11.2357		3.47072	6.46192		9.89309	5.14831		3.54154	3.70135		8.17174	0.71478		11.9568	0.00941		11.326	0.00906
10.369	12.1875		10.1527	11.2369		3.50487	6.47629		9.96274	5.14341		3.55955	3.70842		8.22928	0.71487		12.0257	0.00941		11.3849	0.00913
10.4397	12.1486		10.2015	11.2358		3.52748	6.48866		10.0611	5.13494		3.58807	3.71514		8.31938	0.71175		12.1669	0.00945		11.4529	0.00911
10.5908	12.1195		10.2467	11.2309		3.54858	6.50323		10.0755	5.12996		3.63559	3.72079		8.34438	0.71349		12.2088	0.00912		11.5978	0.00886
10.6042	12.0896		10.3243	11.2227		3.5752	6.5176		10.125	5.13804		3.66361	3.72426		8.36821	0.71709		12.2541	0.00912		11.6461	0.00925
10.6198	12.0796		10.4262	11.217		3.59932	6.52695		10.1724	5.13617		3.67312	3.72527		8.41239	0.71952		12.3256	0.0093		11.669	0.00916
10.698	12.0537		10.4478	11.2148		3.62142	6.53723		10.2234	5.12799		3.68062	3.73229		8.45947	0.71948		12.4006	0.00915		11.7329	0.00937
10.7315	12.0113		10.4973	11.2103		3.639	6.55005		10.3369	5.12728		3.69113	3.7407		8.51469	0.72001		12.5236	0.00929		11.7967	0.00951
10.8967	11.9823		10.5541	11.2043		3.65407	6.56126		10.3792	5.1286		3.70714	3.74898		8.59956	0.71892		12.5767	0.00914		11.859	0.0096
10.9094	11.9553		10.6151	11.1981		3.66864	6.57345		10.4115	5.11916		3.72264	3.75704		8.61991	0.72114		12.6142	0.00899		12.0006	0.00957
10.925	11.9361		10.6668	11.1891		3.68271	6.58695		10.4647	5.1174		3.73865	3.76148		8.66176	0.72312		12.6857	0.00909		12.0276	0.00958
10.9868	11.9193		10.7695	11.1788		3.69225	6.6008		10.5142	5.10551		3.75616	3.76573		8.69548	0.72439		12.7424	0.00927		12.0727	0.00957
11.0538	11.89		10.8118	11.1745		3.70632	6.61075		10.6643	5.1017		3.77267	3.77015		8.7443	0.7241		12.8183	0.00942		12.1284	0.00944
11.0999	11.8435		10.8398	11.1677		3.73395	6.62046		10.7016	5.09838		3.78968	3.77196		8.81871	0.72086		12.9351	0.00937		12.1898	0.00949
11.2376	11.8087		10.8779	11.1582		3.75906	6.62997		10.7153	5.09173		3.8107	3.7693		8.87451	0.72401		13.0144	0.00912		12.2864	0.00944
11.2711	11.7841		10.9411	11.1462		3.78971	6.63721		10.795	5.09672		3.84872	3.7693		8.90416	0.72823		13.0493	0.00896		12.3773	0.00929
11.2912	11.7661		11.061	11.133		3.83843	6.64324		10.8345	5.09323		3.90025	3.7806		8.94252	0.72845		13.1025	0.00881		12.4149	0.0088
11.3738	11.7458		11.112	11.126		3.86405	6.64952		10.879	5.08944		3.91726	3.79175		8.99019	0.73012		13.1409	0.00852		12.4477	0.00922
11.4103	11.6956		11.1508	11.117		3.8751	6.65895		10.9809	5.08638		3.92626	3.80048		9.04832	0.73054		13.3458	0.00866		12.5353	0.00924
11.5398	11.6588		11.2032	11.1064		3.88364	6.67255		11.0212	5.08023		3.93777	3.80683		9.11633	0.72833		13.378	0.00879		12.5909	0.00902
11.5949	11.6326		11.2499	11.0962		3.89269	6.68617		11.0721	5.08064		3.95228	3.81111		9.14655	0.73094		13.3911	0.00875		12.7236	0.00968
11.6128	11.6102		11.3159	11.0832		3.90575	6.69829		11.1195	5.06476		3.96678	3.81569		9.17329	0.73146		13.5114	0.00888		12.7866	0.00956
11.685	11.6016		11.4007	11.0696		3.92383	6.71306		11.1526	5.06431		3.98329	3.82285		9.21282	0.73088		13.5289	0.00912		12.8096	0.00949
11.7341	11.5864		11.4286	11.061		3.94543	6.72778		11.2667	5.06342		3.9968	3.83124		9.25932	0.73182		13.6553	0.00905		12.8628	0.00964
11.7914	11.546		11.4811	11.0499		3.96452	6.73891		11.345	5.05599		4.01681	3.83869		9.34942	0.72994		13.746	0.00926		12.898	0.00978
11.9075	11.5173		11.5342	11.0373		3.9816	6.74827		11.3816	5.05388		4.06034	3.84576		9.41685	0.73325		13.7626	0.00905		13.0503	0.0095
11.9365	11.4989		11.596	11.0248		3.99868	6.75617		11.4103	5.05485		4.12788	3.85074		9.42557	0.73386		13.8637	0.00887		13.1273	0.00941
11.973	11.4831		11.7109	11.0084		4.02279	6.75879		11.4441	5.05447		4.14339	3.85413		9.47963	0.73254		13.8881	0.00888		13.1379	0.00944
12.0199	11.4713		11.7568	10.9966		4.05545	6.76381		11.5288	5.05241		4.14489	3.85958		9.52497	0.73403		13.9736	0.00881		13.2165	0.00949
12.0735	11.4397		11.7877	10.9855		4.0886	6.77586		11.5892	5.04837		4.14739	3.86553		9.57438	0.7325		14.0747	0.00929		13.2681	0.00947
12.1509	11.4089		11.83	10.9733		4.10417	6.78935		11.7026	5.04641		4.15189	3.87072		9.65227	0.73007		14.1697	0.00949		13.3311	0.00954
12.2849	11.3866		11.8961	10.9598		4.11523	6.80254		11.7205	5.0474		4.1674	3.87517		9.67611	0.73112		14.2064	0.00968		13.4621	0.00973
12.3095	11.376		11.9428	10.9419		4.13783	6.8144		11.7629	5.04596		4.20342	3.88		9.69471	0.73407		14.2709	0.00975		13.4957	0.00941
12.3377	11.3651		12.0713	10.926		4.1529	6.82417		11.8247	5.04307		4.22794	3.88526		9.75807	0.7349		14.3302	0.00956		13.5432	0.00938
12.407	11.3468		12.0921	10.9138		4.16747	6.83228		11.8893	5.03821		4.24244	3.89141		9.80108	0.7354		14.3991	0.00981		13.5989	0.00942
12.4687	11.3136		12.1453	10.9014		4.18606	6.84104		11.9891	5.03479		4.26145	3.89731		9.90513	0.73457		14.5281	0.01008		13.6594	0.00921
12.5648	11.2878		12.1963	10.8875		4.20917	6.85081		12.0221	5.03353		4.28597	3.89798		9.92257	0.7356		14.5673	0.01004		13.7544	0.00924
12.6228	11.2652		12.2544	10.8717		4.23378	6.86053		12.0602	5.0254		4.33099	3.89065		9.93362	0.73843		14.6179	0.01017		13.8707	0.00949
12.6593	11.2509		12.3535	10.854		4.27146	6.87033		12.1198	5.03363		4.35801	3.88978		10.0034	0.73781		14.6755	0.01033		13.901	0.00913
12.7062	11.2431		12.3916	10.8412		4.31014	6.88138		12.1693	5.02563		4.36952	3.89525		10.0319	0.73631		14.7313	0.01014		13.9517	0.00891
12.7568	11.2236		12.4196	10.8299		4.32772	6.89471		12.2806	5.01982		4.37752	3.9034		10.0737	0.73771		14.8812	0.01009		13.9984	0.00926
12.8833	11.1864		12.4777	10.8157		4.33827	6.90773		12.351	5.02263		4.38853	3.91241		10.1411	0.73645		14.9719	0.01008		14.1032	0.00911
12.9399	11.1584		12.5287	10.8012		4.34731	6.92026		12.3718	5.02097		4.40504	3.91993		10.2004	0.74187		14.9946	0.0102		14.1843	0.00932
12.9682	11.1413		12.584	10.7866		4.35786	6.92902		12.4106	5.01855		4.42355	3.92308		10.2295	0.74515		15.0739	0.01012		14.2309	0.00934
13.0143	11.1319		12.7262	10.7694		4.37343	6.93685		12.4558	5.0131		4.44206	3.92439		10.265	0.74435		15.1202	0.01025		14.2768	0.00949
13.0649	11.1146		12.7513	10.7554		4.39604	6.94611		12.5039	5.00888		4.45957	3.92712		10.3364	0.74531		15.1768	0.01049		14.3186	0.00943
13.1096	11.0843		12.7786	10.7422		4.41714	6.95462		12.6533	5.00519		4.47308	3.93032		10.4091	0.74049		15.3137	0.01078		14.3775	0.00946
13.1974	11.0537		12.8289	10.7293		4.43572	6.96134		12.6856	4.99733		4.49609	3.93249		10.4539	0.74403		15.373	0.01105		14.4758	0.00981
13.286	11.0293		12.8949	10.7144		4.46235	6.96737		12.7072	4.99379		4.54062	3.93125		10.4806	0.74942		15.3887	0.01135		14.6256	0.00972
13.3195	11.0133		13.0062	10.6968		4.50103	6.97206		12.7984	4.99227		4.57614	3.93019		10.4998	0.74893		15.4907	0.01162		14.6436	0.00954
13.3709	11.0049		13.0371	10.6834		4.54272	6.9744		12.8465	4.98716		4.59765	3.93449		10.5736	0.74946		15.5282	0.01135		14.6878	0.00958
13.423	10.9735		13.0745	10.67		4.56081	6.98223		12.9061	4.98652		4.61116	3.94091		10.6172	0.75038		15.7026	0.01131		14.7468	0.00951
13.4974	10.9427		13.1376	10.6543		4.57035	6.991		12.9872	4.98678		4.62166	3.94738		10.7218	0.75038		15.7488	0.01137		14.8237	0.00948
13.6076	10.9191		13.1901	10.6404		4.57889	7.00101		13.0231	4.98774		4.63217	3.95296		10.7428	0.75236		15.7706	0.01135		14.9416	0.01005
13.644	10.8982		13.2576	10.6248		4.59195	7.01106		13.0633	4.99217		4.64568	3.95736		10.7602	0.7543		15.8578	0.01157		15.0006	0.0103
13.6798	10.8888		13.3703	10.6074		4.61104	7.02032		13.0949	4.98441		4.66519	3.9608		10.8102	0.75523		15.918	0.01172		15.0112	0.01023
13.7274	10.8795		13.3868	10.5934		4.62561	7.02827		13.1639	4.97862		4.6837	3.96456		10.8451	0.75359		15.972	0.01186		15.0939	0.01041
13.7884	10.8575		13.4213	10.5801		4.63968	7.03551		13.2816	4.97689		4.70221	3.96982		10.9317	0.75035		16.0749	0.01203		15.1766	0.01057
13.8874	10.83		13.4852	10.5657		4.66128	7.04359		13.334	4.97162		4.72372	3.97433		10.9974	0.75099		16.1612	0.01222		15.2397	0.01059
13.9738	10.8086		13.5211	10.5501		4.68891	7.0503		13.3778	4.96606		4.75024	3.97466		11.0206	0.754		16.2075	0.01237		15.3633	0.0108
13.9991	10.7953		13.6403	10.5314		4.71854	7.05332		13.4252	4.97178		4.78826	3.97621		11.0503	0.75599		16.2458	0.01271		15.3723	0.01114
14.0445	10.7903		13.6984	10.5153		4.75421	7.05324		13.4791	4.97129		4.81227	3.98245		11.0945	0.75568		16.3426	0.01269		15.3944	0.01092
14.0951	10.7746		13.743	10.5033		4.77179	7.06062		13.5495	4.96642		4.82678	3.98842		11.145	0.75434		16.4272	0.01282		15.5074	0.01084
14.1502	10.745		13.7889	10.49		4.78636	7.07219		13.6335	4.96604		4.83979	3.99369		11.2287	0.75079		16.5388	0.0127		15.5295	0.0109
14.2544	10.7244		13.8471	10.4753		4.79842	7.08344		13.6651	4.96618		4.85179	3.99879		11.2677	0.7512		16.5876	0.01262		15.6638	0.01086
14.3072	10.7022		13.906	10.4611		4.81047	7.09307		13.7053	4.9634		4.8663	4.00353		11.2962	0.75389		16.6155	0.01287		15.7162	0.01072
14.34	10.7075		13.9929	10.4422		4.82655	7.10097		13.7749	4.95587		4.88581	4.00696		11.331	0.75459		16.7027	0.01267		15.7629	0.01092
14.398	10.6999		14.0438	10.4285		4.84514	7.10971		13.8173	4.95051		4.90883	4.00954		11.3741	0.75575		16.7664	0.01271		15.8193	0.01085
14.4516	10.6755		14.0697	10.4165		4.86624	7.11981		13.9408	4.9452		4.92534	4.01194		11.4432	0.75245		16.8971	0.01277		15.884	0.01071
14.541	10.6571		14.1156	10.4024		4.88583	7.12738		13.9947	4.94083		4.94585	4.01387		11.5118	0.74997		16.9704	0.01294		15.9741	0.01049
14.6333	10.6418		14.186	10.3887		4.90692	7.1315		14.0033	4.93792		4.98937	4.01513		11.5339	0.75365		16.9992	0.01297		16.0994	0.01067
14.6645	10.6278		14.2858	10.3718		4.93556	7.13545		14.0664	4.93977		5.0354	4.0139		11.5827	0.75621		17.0654	0.01332		16.1174	0.01076
14.7092	10.6225		14.3691	10.3574		4.98529	7.14079		14.1067	4.93606		5.05141	4.01472		11.6048	0.75742		17.1186	0.01348		16.1534	0.01073
14.7695	10.6123		14.3849	10.3469		5.01192	7.15306		14.162	4.93079		5.06092	4.01809		11.6688	0.75678		17.2006	0.01334		16.2246	0.01069
14.8	10.5866		14.4381	10.3344		5.02096	7.16327		14.2517	4.92893		5.07142	4.02187		11.7228	0.7542		17.307	0.01335		16.2615	0.01018
14.9719	10.5633		14.489	10.3219		5.02799	7.17149		14.3092	4.92324		5.08343	4.02538		11.7775	0.75524		17.3514	0.01333		16.3933	0.00998
14.9883	10.5464		14.5494	10.3092		5.04055	7.17825		14.3537	4.92057		5.09644	4.02837		11.8147	0.7578		17.4133	0.01318		16.4645	0.00955
14.9995	10.5437		14.6391	10.292		5.05964	7.1843		14.4039	4.91746		5.11144	4.03006		11.8507	0.75893		17.4726	0.0129		16.4989	0.00969
15.1081	10.5383		14.6815	10.2795		5.07973	7.19372		14.4657	4.91176		5.12695	4.03076		11.8891	0.75854		17.5459	0.01306		16.5595	0.00971
15.1468	10.5171		14.7325	10.2703		5.09129	7.20175		14.5691	4.90969		5.14496	4.03164		11.9356	0.75817		17.6365	0.01309		16.6144	0.00975
15.2049	10.4884		14.764	10.2584		5.10485	7.20792		14.6251	4.90419		5.16648	4.03367		12.0297	0.75688		17.7298	0.01303		16.6791	0.01012
15.3046	10.4703		14.8416	10.2458		5.13348	7.2139		14.6459	4.90196		5.19299	4.03366		12.064	0.75984		17.7761	0.01297		16.8027	0.01018
15.3433	10.4561		14.9651	10.2285		5.18121	7.21841		14.7055	4.90476		5.22651	4.03143		12.1007	0.76098		17.831	0.01324		16.8485	0.01004
15.3761	10.4449		15.006	10.2148		5.22441	7.21964		14.7572	4.90484		5.25503	4.03338		12.1303	0.76268		17.8903	0.01344		16.8649	0.01022
15.4334	10.4352		15.0254	10.2059		5.23496	7.21744		14.8161	4.90032		5.27254	4.03745		12.1774	0.76208		17.9679	0.01362		17.0057	0.01014
15.4907	10.3978		15.1015	10.1936		5.23948	7.22344		14.9396	4.8963		5.28604	4.04178		12.2437	0.76058		18.0934	0.0136		17.027	0.01002
15.624	10.3736		15.141	10.1812		5.245	7.23407		14.9791	4.89573		5.29805	4.04475		12.3064	0.76053		18.1457	0.01349		17.1801	0.00967
15.6738	10.3619		15.1963	10.1691		5.26007	7.24323		15.0071	4.89485		5.31006	4.04665		12.3326	0.76332		18.2033	0.01351		17.2571	0.00947
15.6932	10.3493		15.2753	10.1531		5.29373	7.2496		15.0502	4.89494		5.32607	4.04862		12.3535	0.76439		18.2661	0.01346		17.2669	0.00948
15.7483	10.3394		15.3414	10.1407		5.30931	7.25338		15.1098	4.89159		5.34508	4.05238		12.4204	0.7652		18.3498	0.01343		17.3021	0.00948
15.8197	10.3232		15.378	10.131		5.32237	7.25781		15.1988	4.89069		5.37159	4.0564		12.468	0.76607		18.4117	0.01314		17.3742	0.00974
15.8889	10.2979		15.4196	10.1191		5.34296	7.26457		15.2793	4.88793		5.40011	4.05924		12.5395	0.76324		18.5207	0.01289		17.4258	0.00966
15.9723	10.2763		15.4814	10.1075		5.36507	7.26879		15.3087	4.88657		5.43563	4.06106		12.5849	0.76627		18.5695	0.0128		17.5715	0.00953
16.011	10.2596		15.5575	10.0927		5.39571	7.26553		15.3475	4.8891		5.47766	4.06143		12.6163	0.76642		18.6192	0.01278		17.6001	0.00987
16.0594	10.2512		15.6552	10.0766		5.41078	7.25927		15.4193	4.8839		5.49917	4.06253		12.6529	0.76716		18.6654	0.01309		17.6419	0.01007
16.116	10.2465		15.6803	10.0676		5.457	7.26881		15.4817	4.87987		5.51117	4.06569		12.6837	0.76733		18.7421	0.01329		17.7156	0.01043
16.1807	10.2178		15.7183	10.0577		5.48312	7.28011		15.5902	4.87847		5.51768	4.06948		12.7476	0.76576		18.8546	0.01351		17.7868	0.01057
16.2894	10.1989		15.7708	10.046		5.49316	7.29033		15.6289	4.87773		5.52468	4.07337		12.8308	0.76364		18.9514	0.01362		17.8327	0.01101
16.343	10.1913		15.821	10.0345		5.5012	7.2981		15.6598	4.87693		5.54169	4.07711		12.8558	0.76787		18.9854	0.01391		17.9358	0.01096
16.369	10.1816		15.9194	10.0211		5.51075	7.30014		15.7079	4.87581		5.56971	4.08051		12.893	0.77055		19.0465	0.01362		18.0136	0.01091
16.4174	10.1762		15.997	10.0095		5.52481	7.30301		15.7647	4.87051		5.59072	4.08343		12.9412	0.76971		19.1092	0.01348		18.0382	0.011
16.4643	10.1621		16.0178	10.0005		5.54943	7.30847		15.8458	4.86694		5.60723	4.08506		12.9877	0.76884		19.1903	0.01346		18.0832	0.01054
16.5157	10.136		16.0774	9.99085		5.5655	7.31291		15.9291	4.86374		5.62624	4.08523		13.0848	0.7664		19.2976	0.01336		18.1414	0.01049
16.6139	10.125		16.1197	9.97975		5.57706	7.31588		15.9679	4.85809		5.65125	4.08374		13.1016	0.77072		19.3481	0.01314		18.2601	0.01076
16.6921	10.1092		16.1944	9.96676		5.61071	7.316		16.0074	4.8553		5.68527	4.08033		13.1319	0.77222		19.4031	0.01302		18.3591	0.01062
16.7129	10.1086		16.2871	9.9527		5.68807	7.32076		16.0548	4.85429		5.71479	4.07992		13.1743	0.77148		19.4659	0.0131		18.3862	0.01052
16.797	10.1107		16.3172	9.94469		5.70465	7.32445		16.1122	4.85179		5.7338	4.08248		13.2162	0.77235		19.5408	0.01336		18.4459	0.01068
16.864	10.09		16.3689	9.93542		5.71068	7.32653		16.202	4.84917		5.74681	4.08637		13.2609	0.77321		19.6673	0.0135		18.5139	0.01114
16.9176	10.0681		16.4199	9.9252		5.7157	7.32903		16.258	4.84751		5.75982	4.08981		13.3626	0.77007		19.7257	0.01372		18.5638	0.0112
17.0106	10.056		16.4795	9.91375		5.72475	7.33197		16.2924	4.84593		5.77533	4.09172		13.3905	0.77509		19.7675	0.01381		18.6703	0.01098
17.0367	10.0583		16.585	9.90051		5.74584	7.33522		16.3341	4.8454		5.79184	4.09098		13.4196	0.776		19.8251	0.0138		18.721	0.01089
17.059	10.0561		16.6648	9.88893		5.76845	7.3391		16.3908	4.84145		5.81035	4.09125		13.4539	0.77412		19.8669	0.01387		18.7571	0.01042
17.155	10.0465		16.6806	9.87942		5.78503	7.34186		16.4698	4.83502		5.83136	4.0926		13.4952	0.77738		19.9785	0.014		18.825	0.01021
17.1796	10.0288		16.7294	9.87109		5.8011	7.34544		16.5926	4.83018		5.85487	4.09367		13.6161	0.77396		20.0605	0.01401		18.8963	0.01036
17.3277	10.0086		16.7574	9.86067		5.82321	7.35106		16.6271	4.82707		5.87989	4.09488		13.6382	0.77192		20.1006	0.0138		19.0076	0.01003
17.4037	9.99797		16.8414	9.84645		5.85636	7.35307		16.6551	4.82574		5.91941	4.09265		13.6446	0.77989		20.2018	0.01372		19.0944	0.00968
17.4141	9.9961		16.962	9.8338		5.89554	7.34179		16.7096	4.82594		5.94943	4.09469		13.6911	0.78165		20.234	0.01365		19.1173	0.00954
17.452	9.98479		16.9771	9.82648		5.91715	7.33926		16.7664	4.82028		5.96444	4.10197		13.766	0.78106		20.3343	0.01355		19.1665	0.00961
17.5175	9.96745		17.0331	9.81746		5.92769	7.34673		16.859	4.81709		5.97144	4.1074		13.7846	0.78388		20.452	0.01362		19.2279	0.00986
17.6456	9.94694		17.0985	9.80768		5.93724	7.35464		16.92	4.81774		5.97844	4.11121		13.9125	0.78024		20.5122	0.01357		19.2966	0.00994
17.6783	9.9311		17.1466	9.7977		5.94879	7.36157		16.9401	4.81562		5.99095	4.11355		13.9189	0.78355		20.527	0.01381		19.4235	0.01025
17.7014	9.93003		17.2141	9.78627		5.96587	7.36592		16.9897	4.81353		6.01697	4.11535		13.9247	0.78496		20.6526	0.01402		19.489	0.01039
17.758	9.92515		17.2931	9.7746		5.98446	7.36791		17.0471	4.80555		6.03848	4.11783		14.0114	0.78421		20.6683	0.01407		19.53	0.01047
17.8197	9.91796		17.3268	9.76752		6.00506	7.36986		17.1254	4.80031		6.05549	4.12108		14.0416	0.78326		20.7746	0.01429		19.5889	0.01064
17.8808	9.89652		17.3663	9.75992		6.02766	7.37256		17.2295	4.79647		6.077	4.12364		14.0515	0.78062		20.9089	0.01433		19.6503	0.0106
18.0162	9.86752		17.4252	9.74922		6.03871	7.37485		17.2503	4.79311		6.09051	4.12519		14.2078	0.77915		20.9211	0.01433		19.7584	0.01055
18.0475	9.85432		17.4546	9.73858		6.05529	7.37399		17.2956	4.79555		6.14904	4.12431		14.2177	0.78559		21.0048	0.01421		19.8231	0.01096
18.0676	9.85571		17.6119	9.72503		6.10904	7.36904		17.3616	4.79389		6.19407	4.12253		14.2258	0.78625		21.0249	0.01422		19.8477	0.01092
18.1435	9.85036		17.6492	9.71605		6.15475	7.36634		17.4026	4.78627		6.20257	4.1239		14.295	0.78306		21.1007	0.0141		19.9066	0.01059
18.1874	9.8272		17.6837	9.7088		6.16731	7.36972		17.4787	4.78703		6.20758	4.12725		14.3247	0.787		21.2577	0.01402		19.9729	0.01093
18.2842	9.80843		17.7397	9.69997		6.17535	7.37789		17.5656	4.78411		6.21408	4.13088		14.4165	0.78217		21.276	0.01386		20.0319	0.01135
18.372	9.79647		17.7914	9.69142		6.18439	7.38678		17.6051	4.78068		6.22709	4.13415		14.4438	0.78168		21.3562	0.01399		20.1342	0.01175
18.3906	9.79261		17.8668	9.68078		6.19645	7.39384		17.6417	4.78395		6.2496	4.13543		14.4491	0.78604		21.4024	0.01428		20.2366	0.01228
18.4494	9.79515		17.9372	9.66967		6.21152	7.3988		17.6991	4.78116		6.27411	4.13608		14.4816	0.78217		21.4582	0.01447		20.2579	0.01252
18.4941	9.79079		17.9766	9.66382		6.2296	7.40223		17.7989	4.77994		6.29313	4.1371		14.5897	0.77966		21.5698	0.01449		20.289	0.01247
18.5685	9.76775		18.0212	9.65598		6.24769	7.40572		17.8722	4.77935		6.31164	4.13738		14.6037	0.78758		21.6762	0.01488		20.3872	0.01237
18.6757	9.75009		18.08	9.64773		6.26376	7.41252		17.893	4.77656		6.33415	4.1392		14.7269	0.78279		21.7224	0.01494		20.4757	0.01267
18.7167	9.74119		18.1375	9.63848		6.28336	7.41931		17.9562	4.77708		6.35966	4.13611		14.7316	0.78197		21.7503	0.01491		20.5649	0.01276
18.7531	9.73324		18.2481	9.62739		6.31199	7.41915		17.9842	4.78342		6.39118	4.13073		14.7368	0.78487		21.8427	0.01499		20.5895	0.01265
18.7978	9.72983		18.2904	9.61961		6.35117	7.41692		18.0373	4.77942		6.40869	4.13102		14.8281	0.78247		21.8654	0.01498		20.6533	0.0124
18.8469	9.71672		18.3249	9.61288		6.38332	7.42073		18.1479	4.77602		6.4197	4.13358		14.8536	0.78415		22.0616	0.0149		20.7286	0.01255
18.9444	9.69635		18.3615	9.60561		6.3999	7.42607		18.2212	4.77554		6.4307	4.13681		14.892	0.78039		22.0965	0.01504		20.7884	0.01248
19.0397	9.68689		18.4161	9.5973		6.41095	7.431		18.2484	4.77568		6.44571	4.13957		14.9838	0.78217		22.1017	0.01515		20.9096	0.01254
19.0747	9.67903		18.4793	9.58643		6.42251	7.43475		18.298	4.77469		6.46372	4.14054		14.9891	0.78564		22.2412	0.01547		20.9546	0.01286
19.1141	9.68794		18.5655	9.57421		6.43657	7.43698		18.3518	4.77135		6.48223	4.14026		14.9984	0.78777		22.2578	0.01571		20.9784	0.0128
19.1566	9.68247		18.6215	9.5668		6.45918	7.43884		18.415	4.77059		6.50124	4.14042		15.1449	0.78571		22.3389	0.01597		21.0586	0.0127
19.2139	9.66293		18.6674	9.55953		6.48731	7.44217		18.5364	4.76558		6.52176	4.13974		15.1803	0.78731		22.4592	0.01616		21.1028	0.0128
19.2943	9.64911		18.717	9.55258		6.50439	7.44426		18.568	4.76381		6.54627	4.13743		15.1989	0.78583		22.4749	0.01622		21.1806	0.01254
19.359	9.63929		18.7744	9.54366		6.52599	7.44698		18.6068	4.7634		6.58229	4.13767		15.257	0.78892		22.5717	0.01635		21.3165	0.01251
19.4066	9.63327		18.8843	9.5316		6.56718	7.44844		18.6599	4.76177		6.61931	4.14053		15.2751	0.79111		22.5856	0.01641		21.3542	0.01257
19.4543	9.6362		18.9345	9.52343		6.60235	7.44693		18.7224	4.75652		6.63982	4.14446		15.3396	0.78902		22.6929	0.01657		21.4082	0.01227
19.5146	9.62766		18.9611	9.51922		6.61792	7.44625		18.815	4.75403		6.65283	4.14835		15.3721	0.78969		22.7251	0.01674		21.4614	0.01211
19.5905	9.60741		19.0128	9.51194		6.62596	7.44937		18.8731	4.75127		6.66434	4.15217		15.4448	0.79025		22.93	0.01685		21.5335	0.01166
19.717	9.59354		19.0645	9.50415		6.63349	7.45397		18.9091	4.74939		6.67685	4.15537		15.4942	0.79352		22.9414	0.01675		21.6326	0.01164
19.7319	9.58602		19.1256	9.49564		6.64304	7.45865		18.9478	4.74796		6.69436	4.15827		15.5221	0.79635		22.9684	0.01696		21.6948	0.01116
19.7721	9.59212		19.2404	9.48628		6.65861	7.46255		18.9916	4.74168		6.71887	4.16084		15.5599	0.79975		23.0704	0.01728		21.7341	0.01108
19.8317	9.59097		19.2835	9.4798		6.68222	7.46393		19.0541	4.73721		6.72587	4.16372		15.6111	0.7937		23.1053	0.0173		21.7783	0.01129
19.886	9.58075		19.2943	9.47381		6.69478	7.46182		19.1611	4.73358		6.73788	4.16704		15.693	0.79257		23.2596	0.01725		21.8438	0.01113
19.9515	9.57031		19.3682	9.46592		6.71688	7.46012		19.2114	4.72844		6.7779	4.1687		15.7546	0.79498		23.2788	0.01749		21.9388	0.01094
20.0512	9.56164		19.4113	9.45936		6.74099	7.45876		19.2523	4.72314		6.82893	4.1674		15.7639	0.79553		23.3677	0.01756		22.0706	0.01112
20.0981	9.57212		19.509	9.44626		6.76561	7.4541		19.3047	4.72028		6.85695	4.16373		15.8099	0.79691		23.3922	0.0175		22.0944	0.01126
20.1368	9.57498		19.5772	9.43726		6.80429	7.45006		19.3686	4.71668		6.87096	4.16197		15.8552	0.79602		23.4802	0.01775		22.1337	0.0109
20.1912	9.56983		19.6088	9.43092		6.83996	7.45237		19.4376	4.71349		6.88296	4.16391		15.8912	0.79636		23.6006	0.01773		22.1918	0.01039
20.2626	9.55077		19.6619	9.42246		6.85854	7.45694		19.5259	4.71075		6.89647	4.16594		16.0116	0.7947		23.6755	0.01775		22.2548	0.01014
20.3758	9.54119		19.7194	9.41466		6.87261	7.4612		19.5611	4.70939		6.91298	4.16722		16.0365	0.79562		23.7148	0.01752		22.3588	0.00989
20.407	9.53776		19.7869	9.40567		6.88416	7.46475		19.602	4.70824		6.93149	4.16744		16.0662	0.79668		23.7837	0.01744		22.4317	0.00972
20.4435	9.54312		19.8953	9.39565		6.89521	7.46628		19.6429	4.7047		6.95401	4.16666		16.0883	0.79671		23.8403	0.01748		22.4775	0.01
20.4978	9.5421		19.9305	9.38744		6.90777	7.46582		19.7004	4.70126		6.97752	4.16724		16.147	0.79561		23.9127	0.01769		22.5111	0.01008
20.5544	9.53781		19.9635	9.38165		6.92435	7.46764		19.8088	4.69838		6.99303	4.16884		16.2133	0.79249		24.0034	0.01796		22.5905	0.00993
20.6943	9.52388		20.0188	9.37494		6.94545	7.46911		19.8648	4.69581		7.00904	4.16657		16.2644	0.7904		24.0906	0.01803		22.7011	0.01011
20.733	9.51395		20.0734	9.36706		6.96906	7.47053		19.9007	4.69333		7.03105	4.15929		16.297	0.79376		24.1429	0.01804		22.7977	0.01024
20.7695	9.51223		20.1574	9.35682		7.00824	7.47168		19.9423	4.69767		7.06057	4.15392		16.3342	0.7939		24.1961	0.01794		22.8165	0.00997
20.8224	9.52063		20.2299	9.34876		7.05245	7.47075		19.9955	4.69369		7.09409	4.15367		16.3743	0.79417		24.2719	0.01817		22.8845	0.00987
20.8708	9.52297		20.2752	9.34393		7.07305	7.46975		20.0615	4.69138		7.1096	4.15578		16.4243	0.7951		24.3478	0.01817		22.9549	0.01002
20.9385	9.50466		20.3147	9.33822		7.08209	7.47062		20.1549	4.68947		7.1196	4.15765		16.5022	0.79132		24.4751	0.01817		23.0016	0.00984
21.0412	9.49951		20.3628	9.33088		7.08912	7.47164		20.2008	4.68794		7.13011	4.15811		16.5434	0.79106		24.5135	0.01811		23.0908	0.0101
21.0717	9.49589		20.4145	9.32397		7.09716	7.47417		20.2418	4.68551		7.14361	4.15813		16.5766	0.79238		24.5466	0.01785		23.1645	0.01006
21.1194	9.50328		20.5064	9.31492		7.11424	7.47497		20.2906	4.68115		7.16363	4.15547		16.6085	0.7943		24.612	0.01761		23.2193	0.01006
21.1655	9.50645		20.5609	9.30862		7.13483	7.47427		20.3524	4.67798		7.18164	4.15036		16.6492	0.79346		24.6774	0.0178		23.2586	0.01021
21.2221	9.48858		20.5983	9.30398		7.15543	7.47296		20.4601	4.67541		7.19614	4.1482		16.7039	0.7908		24.7794	0.0178		23.3323	0.01047
21.298	9.47772		20.6442	9.29774		7.17904	7.47396		20.5075	4.67438		7.21566	4.14965		16.7882	0.78911		24.8893	0.01788		23.4044	0.01051
21.4059	9.47294		20.7031	9.29144		7.20165	7.47461		20.5484	4.67364		7.25318	4.15098		16.8172	0.79191		24.9206	0.0181		23.528	0.01026
21.4543	9.47052		20.7792	9.28207		7.23078	7.47105		20.59	4.67536		7.2967	4.1507		16.8544	0.79416		24.986	0.01807		23.5845	0.01049
21.4647	9.47378		20.9049	9.27427		7.26645	7.46233		20.6338	4.67507		7.32472	4.14882		16.9032	0.7948		25.0462	0.01818		23.6017	0.01091
21.5488	9.47157		20.9293	9.27097		7.29257	7.45465		20.6877	4.67184		7.33923	4.14881		16.9567	0.79475		25.1229	0.01807		23.6631	0.01096
21.595	9.45444		20.9681	9.26596		7.30865	7.45632		20.7832	4.66932		7.34873	4.14985		17.005	0.79323		25.2267	0.01823		23.7303	0.01106
21.7141	9.44374		21.0205	9.26049		7.32673	7.46248		20.8428	4.6677		7.36574	4.15112		17.0625	0.79403		25.2834	0.01813		23.8113	0.01111
21.7565	9.43394		21.0837	9.2543		7.33025	7.469		20.8823	4.66496		7.36924	4.15176		17.1044	0.79654		25.3357	0.01807		23.9317	0.01097
21.7982	9.44304		21.1677	9.24469		7.33527	7.47336		20.934	4.65993		7.37675	4.15128		17.1329	0.79813		25.3924	0.01776		23.9603	0.01056
21.8585	9.44698		21.2216	9.23922		7.35034	7.47518		20.9878	4.65918		7.40927	4.15132		17.1654	0.79861		25.449	0.01772		24.0095	0.01053
21.9217	9.44066		21.2532	9.23558		7.38048	7.476		21.0754	4.65651		7.44479	4.15263		17.2102	0.79889		25.5737	0.01761		24.0709	0.01058
21.9902	9.42765		21.302	9.22948		7.40208	7.47594		21.1616	4.65346		7.4668	4.15401		17.2974	0.797		25.6705	0.01787		24.1347	0.01056
22.0721	9.41538		21.3508	9.22369		7.41866	7.47543		21.1867	4.65135		7.48731	4.15284		17.3503	0.80048		25.7036	0.01814		24.2428	0.0108
22.1182	9.41564		21.4521	9.21469		7.43674	7.47207		21.2298	4.65739		7.51333	4.14922		17.3776	0.80168		25.7603	0.01804		24.3091	0.01108
22.1488	9.41788		21.5332	9.20565		7.46086	7.46676		21.2844	4.65771		7.53784	4.14806		17.413	0.80111		25.8161	0.01818		24.3353	0.01108
22.1986	9.41536		21.5555	9.20093		7.5121	7.46245		21.3404	4.65252		7.55435	4.14891		17.459	0.80028		25.8868	0.01829		24.4139	0.01138
22.2478	9.39934		21.6186	9.1953		7.54123	7.46407		21.4488	4.64731		7.56686	4.1498		17.5206	0.79891		26.0236	0.01823		24.4622	0.01164
22.3937	9.38899		21.6689	9.18847		7.5553	7.46602		21.5127	4.64642		7.57837	4.15009		17.5892	0.7976		26.076	0.01831		24.5597	0.0121
22.4353	9.38198		21.7156	9.1809		7.56384	7.46968		21.5443	4.64444		7.59087	4.15184		17.6241	0.79908		26.123	0.01836		24.6784	0.0121
22.4644	9.38171		21.7816	9.17073		7.57338	7.4738		21.5817	4.6448		7.61138	4.1549		17.6543	0.8002		26.2007	0.01817		24.6997	0.0118
22.541	9.38466		21.8721	9.16304		7.58946	7.47764		21.6319	4.64053		7.6334	4.15551		17.7019	0.80093		26.2678	0.01813		24.7422	0.01176
22.5879	9.37881		21.9174	9.15772		7.60905	7.47904		21.7432	4.63796		7.64991	4.15287		17.7502	0.80168		26.3384	0.01811		24.7946	0.01147
22.6601	9.36766		21.9554	9.15129		7.62713	7.48081		21.81	4.63606		7.66992	4.15		17.8403	0.79911		26.4483	0.01824		24.847	0.01185
22.7584	9.35834		22.0222	9.14348		7.6417	7.48256		21.8301	4.63443		7.69593	4.14737		17.8757	0.80138		26.5111	0.01837		24.9936	0.01192
22.7844	9.35447		22.0954	9.13495		7.6633	7.48529		21.8632	4.63079		7.73796	4.14415		17.899	0.80237		26.5337	0.01843		25.0567	0.01183
22.8321	9.36089		22.1859	9.12539		7.69395	7.49014		21.9407	4.63461		7.76197	4.14178		17.9379	0.80136		26.6087	0.01859		25.0681	0.01188
22.8901	9.37007		22.2132	9.12074		7.73363	7.49485		21.9917	4.62995		7.77498	4.1441		17.9751	0.80384		26.6846	0.01853		25.1844	0.01219
22.9437	9.35741		22.2419	9.11536		7.75624	7.49677		22.0951	4.62654		7.78749	4.14922		18.024	0.80217		26.8223	0.01849		25.2319	0.01247
23.0375	9.34832		22.308	9.10941		7.7688	7.49729		22.1504	4.62876		7.80199	4.15249		18.1025	0.79918		26.872	0.01858		25.2974	0.01272
23.1171	9.34733		22.3511	9.10303		7.77884	7.49787		22.182	4.62916		7.816	4.15416		18.1402	0.8038		26.9235	0.01862		25.4013	0.01332
23.1425	9.34541		22.4523	9.09459		7.79291	7.50001		22.2294	4.62771		7.83101	4.15512		18.1769	0.80487		26.9706	0.01857		25.4349	0.01345
23.1923	9.35144		22.5299	9.08725		7.813	7.50188		22.289	4.62477		7.84802	4.15782		18.2251	0.80351		27.0368	0.01859		25.484	0.01342
23.2392	9.34965		22.5543	9.08278		7.83511	7.50169		22.3256	4.62288		7.86553	4.15938		18.271	0.80419		27.1205	0.0184		25.5201	0.01354
23.2921	9.33437		22.6081	9.07774		7.85269	7.50012		22.4663	4.62362		7.88404	4.16061		18.371	0.7996		27.2269	0.0182		25.6093	0.0138
23.3933	9.33202		22.6598	9.07202		7.8768	7.49985		22.4879	4.61893		7.90355	4.16193		18.3977	0.80503		27.2914	0.01823		25.7264	0.01351
23.467	9.32908		22.7345	9.06521		7.91196	7.50018		22.5195	4.62195		7.93357	4.1601		18.4065	0.80773		27.3281	0.01838		25.8034	0.01328
23.5027	9.33183		22.8429	9.05517		7.96371	7.49885		22.5949	4.62399		7.9796	4.16256		18.4855	0.80713		27.4074	0.01859		25.8468	0.01336
23.5533	9.33987		22.8738	9.05033		7.98079	7.49444		22.6394	4.6226		8.01111	4.16575		18.5082	0.80565		27.4754	0.01874		25.8991	0.0135
23.6166	9.33433		22.9212	9.04484		7.98732	7.49308		22.7406	4.62047		8.01812	4.168		18.5314	0.80902		27.6045	0.01895		25.9581	0.01338
23.6888	9.32229		22.9679	9.03942		7.99535	7.49432		22.7966	4.61997		8.02262	4.16902		18.6779	0.80694		27.6803	0.01909		26.0302	0.0138
23.7759	9.31693		23.0217	9.0328		8.01344	7.49594		22.821	4.62081		8.04263	4.16965		18.6837	0.81099		27.6917	0.01921		26.144	0.0144
23.8101	9.32464		23.1309	9.02439		8.02801	7.49702		22.8727	4.6275		8.07315	4.17116		18.693	0.8133		27.7771	0.01945		26.18	0.01441
23.8384	9.33635		23.1769	9.01683		8.03755	7.49677		22.9151	4.61916		8.08516	4.17222		18.7564	0.81257		27.8251	0.01946		26.216	0.01447
23.9173	9.34004		23.2135	9.01238		8.05011	7.49513		23.0149	4.61547		8.10317	4.17277		18.7756	0.81033		27.9018	0.01918		26.2864	0.0145
23.9649	9.33		23.258	9.00782		8.06769	7.49322		23.119	4.61117		8.12718	4.17398		18.9093	0.81149		28.0125	0.01912		26.3544	0.01433
24.0595	9.32159		23.2939	9.0031		8.09231	7.48996		23.1571	4.60839		8.15119	4.17514		18.9389	0.81145		28.0753	0.01896		26.4838	0.01433
24.1458	9.31781		23.3578	8.99591		8.11441	7.48716		23.1815	4.60961		8.20222	4.17529		18.943	0.81202		28.1233	0.01884		26.546	0.01459
24.1756	9.32139		23.4626	8.98785		8.14103	7.48459		23.239	4.60775		8.22124	4.17462		18.9529	0.81216		28.1642	0.01905		26.5714	0.01435
24.2173	9.32834		23.5129	8.98375		8.17821	7.48527		23.3072	4.60071		8.23024	4.17672		19.0691	0.81224		28.2567	0.01927		26.6278	0.01408
24.2686	9.32489		23.5531	8.97988		8.20232	7.48685		23.3919	4.59974		8.23824	4.17906		19.0837	0.81253		28.3561	0.01938		26.686	0.01391
24.3892	9.31434		23.6134	8.97439		8.21588	7.48764		23.445	4.59789		8.25175	4.181		19.1819	0.81032		28.4511	0.01943		26.7466	0.0136
24.4666	9.31099		23.6737	8.96898		8.22794	7.48585		23.4809	4.59596		8.27176	4.18103		19.2237	0.80963		28.4903	0.01956		26.8325	0.01362
24.4889	9.31113		23.7463	8.96292		8.24201	7.48283		23.5082	4.58988		8.28627	4.17826		19.229	0.81328		28.5479	0.01978		26.9202	0.01358
24.5232	9.31999		23.8217	8.95443		8.25808	7.48536		23.598	4.58105		8.30228	4.17854		19.2377	0.81216		28.6107	0.01993		26.9652	0.01357
24.5946	9.32765		23.8612	8.94982		8.27265	7.4904		23.6748	4.57732		8.3253	4.17724		19.3778	0.81145		28.6665	0.02008		27.0217	0.01316
24.6497	9.32333		23.8884	8.94586		8.29023	7.49298		23.7617	4.57266		8.34481	4.17313		19.3917	0.8094		28.8191	0.02025		27.0855	0.01331
24.742	9.31306		23.9531	8.93948		8.3264	7.49184		23.7761	4.57181		8.36732	4.16874		19.4098	0.80886		28.8862	0.02013		27.1813	0.01363
24.8276	9.30984		24.0026	8.93214		8.38065	7.48931		23.8371	4.57169		8.41184	4.16499		19.5138	0.8091		28.9289	0.02004		27.273	0.01357
24.8477	9.31536		24.1297	8.92262		8.41532	7.48884		23.8845	4.56659		8.46087	4.1681		19.5202	0.81483		28.9629	0.02005		27.3	0.01346
24.8946	9.32464		24.1656	8.91831		8.42737	7.49047		23.929	4.56668		8.46988	4.17007		19.5469	0.81152		29.0388	0.02006		27.3541	0.01323
24.9549	9.31575		24.2065	8.91504		8.4329	7.48981		24.0008	4.56334		8.47388	4.17091		19.651	0.80981		29.187	0.02009		27.4204	0.01288
25.0018	9.30425		24.2496	8.90888		8.43842	7.48936		24.0791	4.56076		8.47938	4.17024		19.6679	0.80971		29.2332	0.01982		27.4826	0.01251
25.1268	9.3002		24.3013	8.9038		8.44797	7.48861		24.1423	4.56119		8.49639	4.16725		19.7376	0.80794		29.2611	0.01966		27.5997	0.01242
25.173	9.30246		24.3717	8.89635		8.48715	7.4884		24.1595	4.55772		8.52241	4.17154		19.758	0.8096		29.3361	0.01971		27.6841	0.01265
25.2042	9.32102		24.4593	8.88829		8.51177	7.48935		24.245	4.55952		8.52991	4.17573		19.7673	0.81277		29.3893	0.02004		27.7086	0.01256
25.2511	9.33081		24.4995	8.88487		8.52081	7.49121		24.3218	4.56064		8.53692	4.1766		19.8771	0.80657		29.4678	0.02023		27.7447	0.0127
25.3047	9.32639		24.5476	8.88073		8.52834	7.49282		24.3764	4.55778		8.55393	4.17519		19.9213	0.80827		29.5951	0.02049		27.8142	0.01298
25.3941	9.32017		24.6	8.87533		8.54341	7.48992		24.4618	4.55703		8.61096	4.17255		19.9399	0.81273		29.6666	0.02059		27.8961	0.01273
25.4677	9.32286		24.6647	8.86888		8.58059	7.48113		24.4755	4.55847		8.66799	4.17284		20.0451	0.812		29.7041	0.02056		28.014	0.01271
25.496	9.33094		24.7767	8.85978		8.6253	7.47218		24.5013	4.56621		8.675	4.17249		20.0498	0.81308		29.7686	0.02057		28.046	0.01287
25.5504	9.34018		24.8061	8.85335		8.64137	7.46942		24.6061	4.56613		8.6775	4.17218		20.0591	0.81331		29.8192	0.02054		28.0918	0.01281
25.601	9.34471		24.8607	8.84981		8.65494	7.47146		24.6571	4.56221		8.6805	4.17191		20.1869	0.8119		29.9456	0.02072		28.1663	0.01274
25.6657	9.33051		24.9023	8.84527		8.66699	7.4739		24.7785	4.56241		8.6865	4.17153		20.1962	0.81297		30.0424	0.02074		28.2294	0.01238
25.825	9.32836		24.9476	8.84031		8.68357	7.47522		24.795	4.55865		8.75204	4.16997		20.2468	0.81193		30.0781	0.02055		28.3505	0.01231
25.8496	9.33031		25.01	8.83235		8.70567	7.47067		24.8302	4.55714		8.76905	4.17157		20.298	0.81371		30.1357	0.02058		28.4185	0.01204
25.8682	9.34685		25.0991	8.82551		8.72727	7.46521		24.8898	4.55855		8.77255	4.17494		20.3096	0.81592		30.1924	0.02071		28.448	0.01217
25.9389	9.35274		25.1508	8.82172		8.74335	7.46579		24.9494	4.55232		8.77706	4.17724		20.3916	0.81162		30.2743	0.02066		28.4979	0.01232
25.9992	9.34495		25.1968	8.818		8.75741	7.46655		25.0722	4.5507		8.79056	4.17731		20.4694	0.8105		30.3755	0.02042		28.5659	0.01232
26.0766	9.34378		25.2456	8.8137		8.78052	7.46619		25.1088	4.55186		8.8516	4.17093		20.5096	0.81363		30.4443	0.02043		28.6363	0.01231
26.154	9.34257		25.3052	8.80852		8.81066	7.46229		25.1433	4.54626		8.89712	4.1676		20.5369	0.81269		30.4801	0.02064		28.7615	0.01255
26.1778	9.34761		25.3992	8.80064		8.85236	7.45505		25.1849	4.54933		8.90563	4.17076		20.5601	0.81323		30.5385	0.02058		28.8041	0.01277
26.2098	9.35748		25.4703	8.79464		8.87999	7.45418		25.2423	4.54119		8.90863	4.1732		20.6258	0.81513		30.5926	0.02059		28.8442	0.01287
26.3044	9.35749		25.4969	8.79233		8.89054	7.46104		25.3343	4.53729		8.91213	4.17506		20.6688	0.81067		30.6894	0.02109		28.9016	0.01301
26.3594	9.34267		25.5457	8.78893		8.89606	7.46713		25.4133	4.53615		8.91914	4.17672		20.7229	0.81079		30.8323	0.02119		28.9622	0.01298
26.4882	9.33262		25.5996	8.78412		8.9041	7.47074		25.4456	4.5332		8.97267	4.17094		20.7839	0.8136		30.8829	0.0212		29.0498	0.01271
26.5016	9.33759		25.6491	8.77975		8.92872	7.47101		25.4858	4.53114		8.98918	4.1717		20.8112	0.8147		30.9221	0.02117		29.1325	0.01268
26.518	9.34494		25.7676	8.77286		8.96086	7.4699		25.5346	4.5216		8.99268	4.1725		20.849	0.81649		30.9832	0.02106		29.1783	0.01282
26.6229	9.34297		25.8222	8.77034		8.97192	7.46975		25.5949	4.51824		8.99618	4.17328		20.8961	0.81425		31.0564	0.02088		29.2201	0.01282
26.649	9.3411		25.848	8.76766		8.98146	7.47108		25.7026	4.51636		9.00669	4.17362		20.9723	0.81136		31.1445	0.02099		29.2667	0.0129
26.7502	9.33234		25.8976	8.76288		9.00005	7.4712		25.75	4.51417		9.08673	4.16996		21.0339	0.81028		31.2308	0.02106		29.3527	0.0131
26.8299	9.32611		25.9443	8.75747		9.02868	7.46931		25.7859	4.51146		9.12576	4.16526		21.0554	0.81231		31.2709	0.0211		29.5091	0.01311
26.8492	9.34301		26.0606	8.74893		9.0754	7.4653		25.8383	4.50913		9.12926	4.16178		21.0856	0.81393		31.3302	0.02105		29.5508	0.01326
26.9296	9.34507		26.1123	8.74354		9.12363	7.46085		25.8879	4.50724		9.13176	4.16131		21.1251	0.81235		31.3956	0.02105		29.5836	0.01363
26.9624	9.34937		26.1317	8.74016		9.13618	7.46109		25.9539	4.50627		9.13576	4.16477		21.1699	0.81191		31.4767	0.02089		29.645	0.01439
27.0599	9.33814		26.1906	8.7353		9.14372	7.46397		26.0215	4.50574		9.15077	4.16898		21.2658	0.81102		31.6162	0.02106		29.7007	0.01445
27.1462	9.33567		26.2458	8.73069		9.15176	7.46756		26.0889	4.50512		9.2023	4.16686		21.3106	0.81216		31.6432	0.02101		29.7891	0.01468
27.1611	9.34352		26.3069	8.72546		9.16532	7.46932		26.1328	4.50498		9.21031	4.16392		21.3385	0.81424		31.6912	0.02099		29.8808	0.01492
27.2355	9.34842		26.4124	8.71817		9.18391	7.46633		26.1715	4.50294		9.21531	4.16302		21.3762	0.81488		31.7636	0.02094		29.9226	0.01488
27.269	9.35592		26.4598	8.71245		9.2035	7.46413		26.2225	4.5017		9.22481	4.16371		21.4222	0.81472		31.822	0.02125		29.9594	0.01472
27.3055	9.35275		26.4914	8.70834		9.22058	7.4637		26.3173	4.50091		9.25633	4.16598		21.4704	0.81264		31.8891	0.02138		30.0134	0.01498
27.4506	9.34689		26.5417	8.70416		9.23917	7.46345		26.3927	4.49877		9.29185	4.15941		21.5489	0.81089		31.9868	0.0212		30.0986	0.01527
27.4826	9.34848		26.5934	8.69938		9.2688	7.46167		26.4336	4.49821		9.30486	4.14969		21.5791	0.81415		32.0513	0.02134		30.2345	0.01546
27.5467	9.34951		26.6623	8.69069		9.29442	7.45565		26.4767	4.49795		9.32937	4.14588		21.6047	0.81587		32.1089	0.02155		30.2566	0.01561
27.5898	9.36433		26.7643	8.68633		9.32507	7.44478		26.5234	4.50182		9.35789	4.15184		21.653	0.81662		32.1795	0.02138		30.2992	0.01592
27.6397	9.36467		26.7995	8.6828		9.34566	7.44003		26.588	4.49964		9.3729	4.16107		21.6983	0.81801		32.2283	0.02147		30.3901	0.01619
27.7104	9.35655		26.844	8.67898		9.35923	7.44028		26.6813	4.49727		9.3829	4.16819		21.7739	0.8158		32.401	0.02173		30.4245	0.01657
27.8042	9.3559		26.895	8.67492		9.37179	7.44183		26.7316	4.49695		9.39591	4.16654		21.8308	0.81552		32.4228	0.02164		30.5203	0.01666
27.8466	9.35131		26.9553	8.66955		9.38434	7.44251		26.7718	4.49536		9.40992	4.16522		21.8587	0.81768		32.4672	0.0217		30.6111	0.01645
27.8823	9.35892		27.0479	8.66368		9.3964	7.44167		26.8149	4.49501		9.42343	4.16455		21.8901	0.81932		32.5317	0.0218		30.6742	0.01596
27.9426	9.3753		27.1025	8.66012		9.41499	7.44001		26.8767	4.49319		9.44444	4.1666		21.9325	0.81886		32.6024	0.02172		30.7135	0.01588
27.9955	9.36438		27.1326	8.65755		9.43357	7.43871		26.942	4.49109		9.46345	4.1674		21.982	0.81856		32.7236	0.02165		30.7823	0.01567
28.0811	9.36455		27.1793	8.65369		9.45467	7.43673		27.0447	4.48953		9.48246	4.16429		22.0721	0.81735		32.8099	0.02166		30.842	0.01575
28.1905	9.36471		27.2325	8.64901		9.47577	7.43297		27.0763	4.48916		9.51748	4.16234		22.1063	0.82017		32.8334	0.02196		31.0025	0.0156
28.2151	9.36495		27.3064	8.6424		9.5034	7.42823		27.1151	4.4902		9.58702	4.16235		22.1348	0.82193		32.918	0.02211		31.0115	0.01536
28.2575	9.37631		27.4156	8.63558		9.54309	7.42258		27.1668	4.48915		9.61754	4.16369		22.1895	0.82182		32.9677	0.02229		31.0303	0.01521
28.3059	9.37898		27.455	8.63316		9.57373	7.42278		27.212	4.48541		9.62454	4.16558		22.2395	0.82232		33.0401	0.02252		31.1253	0.0155
28.3572	9.37154		27.4902	8.63028		9.5893	7.42689		27.3118	4.48189		9.62755	4.16707		22.29	0.82015		33.1813	0.02267		31.1466	0.01587
28.4629	9.36694		27.5663	8.62579		9.60136	7.43003		27.3807	4.48161		9.63155	4.16767		22.358	0.81944		33.2188	0.02271		31.2883	0.01587
28.5448	9.36499		27.5958	8.62215		9.61442	7.43167		27.4181	4.47902		9.63905	4.16772		22.3982	0.82205		33.2677	0.02301		31.3669	0.01571
28.5597	9.36956		27.7171	8.61536		9.63049	7.43217		27.464	4.47934		9.66807	4.16983		22.4191	0.82313		33.3208	0.0231		31.398	0.0159
28.6416	9.37771		27.7581	8.61075		9.64757	7.43275		27.5222	4.4763		9.69158	4.17157		22.4598	0.82309		33.4089	0.02305		31.4627	0.01563
28.7019	9.37533		27.7897	8.60791		9.66365	7.43526		27.6048	4.47479		9.70459	4.1722		22.5191	0.82312		33.5048	0.02324		31.5118	0.01509
28.7502	9.3634		27.8263	8.60424		9.68173	7.43883		27.6873	4.4729		9.7216	4.17338		22.6063	0.82207		33.6016	0.02321		31.5822	0.0148
28.8597	9.35908		27.8952	8.60025		9.70183	7.43979		27.7161	4.4698		9.75562	4.17192		22.6365	0.82434		33.6373	0.02324		31.7328	0.01465
28.8924	9.35704		27.9864	8.59265		9.72895	7.43959		27.7512	4.47248		9.79764	4.16751		22.6615	0.82548		33.6958	0.02345		31.7631	0.01428
28.9341	9.36612		28.0668	8.58581		9.77919	7.4358		27.8137	4.47532		9.81816	4.16689		22.7057	0.8246		33.7568	0.02354		31.8213	0.01422
28.9855	9.3742		28.0848	8.58321		9.81184	7.42998		27.8597	4.47117		9.82866	4.16614		22.7487	0.82374		33.8309	0.02342		31.8638	0.01433
29.0331	9.36895		28.1408	8.57939		9.8239	7.42726		27.9537	4.46693		9.83617	4.16557		22.8033	0.82265		33.9687	0.02342		31.9318	0.01438
29.1351	9.36023		28.1982	8.57493		9.83143	7.42802		28.0342	4.46979		9.84617	4.16487		22.8801	0.82143		34.0053	0.02339		32.026	0.01437
29.2117	9.36222		28.2449	8.57001		9.84048	7.42881		28.0729	4.46917		9.87469	4.16373		22.9138	0.82241		34.0454	0.02343		32.1185	0.01497
29.2407	9.36628		28.3067	8.56239		9.85906	7.42819		28.1096	4.4664		9.8947	4.16032		22.9417	0.82354		34.1291	0.02346		32.1553	0.015
29.2929	9.37231		28.3864	8.556		9.89021	7.4261		28.1519	4.46832		9.90771	4.16151		22.9841	0.82403		34.1849	0.02361		32.1995	0.01479
29.3479	9.37469		28.441	8.55284		9.91432	7.42411		28.2395	4.46917		9.92972	4.16369		23.0556	0.82323		34.2704	0.02382		32.2577	0.01446
29.3971	9.36607		28.4891	8.54928		9.92738	7.42229		28.3465	4.46593		9.94773	4.16402		23.1416	0.82044		34.3759	0.02376		32.2994	0.01453
29.5057	9.36268		28.5278	8.54509		9.94798	7.42005		28.3673	4.46882		9.99776	4.16063		23.1695	0.82354		34.4221	0.0237		32.4149	0.01447
29.5578	9.36376		28.6319	8.53958		9.96807	7.41601		28.3946	4.47077		10.0498	4.15543		23.1951	0.82604		34.4927	0.0237		32.5017	0.01437
29.5876	9.37097		28.7081	8.53179		9.98967	7.40672		28.4873	4.47287		10.0583	4.15504		23.2323	0.82617		34.5311	0.02361		32.5377	0.01404
29.6457	9.38669		28.7476	8.52826		10.0213	7.39718		28.5275	4.47269		10.0613	4.15697		23.2747	0.82659		34.6209	0.02376		32.6016	0.01358
29.7097	9.38561		28.7885	8.52547		10.0479	7.39604		28.5921	4.47084		10.0643	4.15903		23.33	0.82603		34.7525	0.02391		32.6695	0.01357
29.8042	9.38233		28.8258	8.52188		10.062	7.3978		28.7048	4.47129		10.0683	4.16066		23.4003	0.82359		34.8031	0.02381		32.7457	0.0136
29.8794	9.38375		28.9027	8.51766		10.0721	7.39971		28.7293	4.47346		10.0803	4.16008		23.4346	0.82726		34.8546	0.02368		32.8447	0.01391
29.9099	9.38758		29.0003	8.51119		10.0841	7.3994		28.735	4.47287		10.1353	4.15936		23.4689	0.82964		34.9095	0.02384		32.8889	0.01412
29.9576	9.4008		29.0693	8.50597		10.0997	7.39505		28.8391	4.46946		10.1548	4.15956		23.5049	0.82987		34.981	0.0239		32.9495	0.0143
30.0082	9.40821		29.098	8.50374		10.1183	7.38868		28.8865	4.46672		10.1623	4.15864		23.552	0.82817		35.0682	0.02387		32.9888	0.01443
30.0655	9.40089		29.1425	8.50116		10.1358	7.38517		28.9806	4.46504		10.1709	4.15818		23.6485	0.82535		35.172	0.02383		33.0478	0.01436
30.1578	9.39984		29.1935	8.4976		10.1519	7.38231		29.0466	4.45958		10.2009	4.15448		23.6939	0.82902		35.2164	0.02366		33.1649	0.01408
30.2508	9.40308		29.2602	8.49298		10.1725	7.37953		29.0703	4.45763		10.2524	4.14757		23.7159	0.83023		35.2687	0.02357		33.2508	0.0141
30.2642	9.41029		29.3687	8.4858		10.2057	7.37747		29.1206	4.46663		10.2779	4.14672		23.7526	0.82994		35.328	0.02358		33.2877	0.01361
30.323	9.4258		29.4161	8.48179		10.2569	7.37546		29.1788	4.46075		10.2894	4.14834		23.7962	0.83034		35.396	0.02382		33.3376	0.01321
30.3721	9.42416		29.4448	8.47947		10.2825	7.37459		29.2506	4.45697		10.2984	4.15028		23.8345	0.82915		35.5076	0.02395		33.3933	0.01331
30.4376	9.41498		29.5015	8.4748		10.2951	7.37459		29.3403	4.45877		10.3134	4.15193		23.9397	0.82831		35.5992	0.02414		33.4613	0.01291
30.5493	9.41188		29.5561	8.47123		10.3041	7.37483		29.3604	4.45314		10.3334	4.15273		23.981	0.83075		35.6437	0.02425		33.5677	0.0129
30.5776	9.41605		29.6444	8.46394		10.3142	7.37458		29.3935	4.45077		10.3515	4.14814		24.0008	0.83192		35.6916	0.02435		33.6307	0.01335
30.6074	9.42628		29.7105	8.45779		10.3298	7.3732		29.4588	4.44853		10.3665	4.14552		24.0356	0.83209		35.75	0.02437		33.6766	0.01366
30.6877	9.42742		29.7507	8.45592		10.3539	7.37283		29.5206	4.44261		10.3855	4.14271		24.0781	0.83277		35.8146	0.0244		33.7339	0.01375
30.7413	9.42591		29.7923	8.45467		10.377	7.37057		29.6685	4.43851		10.409	4.1406		24.1903	0.82908		35.927	0.02452		33.801	0.01398
30.8299	9.41744		29.839	8.45141		10.3966	7.36915		29.6886	4.43597		10.4435	4.13999		24.2141	0.83025		36.0046	0.02463		33.8911	0.01396
30.946	9.41793		29.9001	8.44649		10.4207	7.37005		29.7231	4.43551		10.484	4.13578		24.2292	0.83275		36.0561	0.0246		33.9885	0.01401
30.9542	9.42544		29.9999	8.44066		10.4523	7.37052		29.769	4.44033		10.5066	4.13241		24.2769	0.83292		36.1127	0.02451		34.0311	0.01398
30.9832	9.43666		30.0444	8.43902		10.485	7.36641		29.825	4.43504		10.5151	4.13254		24.31	0.83303		36.1912	0.02454		34.0712	0.01405
31.0376	9.43888		30.0918	8.43704		10.5036	7.36321		29.8896	4.4334		10.5196	4.1341		24.3751	0.83302		36.3037	0.02442		34.1212	0.01394
31.1291	9.43139		30.1406	8.43304		10.5151	7.3606		29.9851	4.43545		10.5261	4.13505		24.4577	0.83003		36.3778	0.0245		34.1793	0.01332
31.217	9.43029		30.1937	8.42934		10.5252	7.35858		30.021	4.43479		10.5456	4.13486		24.4978	0.83042		36.4232	0.02451		34.2743	0.01331
31.2348	9.43343		30.2548	8.4255		10.5362	7.358		30.0519	4.43475		10.5701	4.13437		24.521	0.83153		36.4746	0.02427		34.3652	0.01349
31.3026	9.45299		30.3409	8.41995		10.5578	7.35792		30.1115	4.42689		10.5756	4.13419		24.5681	0.83064		36.5391	0.02455		34.411	0.01365
31.3561	9.46658		30.3926	8.4162		10.5659	7.35564		30.1891	4.42529		10.5861	4.13381		24.6036	0.83061		36.5941	0.02463		34.4642	0.01412
31.4142	9.46535		30.4343	8.41466		10.587	7.35195		30.3032	4.42346		10.6221	4.13312		24.6919	0.82583		36.717	0.02471		34.5257	0.01479
31.5132	9.45524		30.4759	8.41204		10.6166	7.3483		30.3241	4.42265		10.6481	4.13108		24.7547	0.82619		36.819	0.02463		34.6018	0.01474
31.5861	9.46534		30.5269	8.40692		10.6457	7.34414		30.3607	4.42272		10.6791	4.12682		24.7745	0.83045		36.8539	0.02469		34.723	0.01508
31.6085	9.47397		30.6396	8.40001		10.6749	7.33854		30.4217	4.4308		10.7112	4.12456		24.8122	0.83155		36.9053	0.02459		34.7639	0.01536
31.6613	9.48591		30.7007	8.39769		10.701	7.33062		30.4727	4.42904		10.7317	4.12619		24.8483	0.83195		36.9664	0.02459		34.7991	0.01527
31.7134	9.48742		30.7395	8.39633		10.7135	7.32639		30.5359	4.4262		10.7437	4.13003		24.9082	0.8314		37.1146	0.02431		34.8663	0.01521
31.7648	9.48187		30.7861	8.39365		10.7251	7.32898		30.6235	4.42704		10.7572	4.13384		24.9826	0.82913		37.18	0.02425		34.9219	0.01513
31.9285	9.48364		30.8328	8.39094		10.7422	7.33247		30.6774	4.42651		10.7732	4.13576		25.0227	0.82968		37.214	0.02411		35.0104	0.01485
31.9665	9.48467		30.9039	8.38601		10.7598	7.33473		30.7061	4.42667		10.7902	4.13439		25.0343	0.83124		37.2689	0.02393		35.1365	0.0147
31.9717	9.50339		30.9908	8.38001		10.7728	7.33361		30.7606	4.42485		10.8077	4.13456		25.0831	0.83113		37.343	0.0241		35.1668	0.01486
32.0372	9.51532		31.0375	8.37867		10.7874	7.33429		30.8253	4.42431		10.8277	4.13778		25.1221	0.83118		37.4067	0.02398		35.2085	0.01517
32.1392	9.5115		31.0755	8.37708		10.806	7.33545		30.9509	4.42389		10.8492	4.13926		25.186	0.82857		37.5288	0.02395		35.2601	0.01538
32.1682	9.50775		31.1229	8.37369		10.8251	7.33442		30.9868	4.42169		10.8738	4.1393		25.2819	0.82739		37.5942	0.02407		35.36	0.01565
32.2456	9.511		31.1782	8.37073		10.8457	7.33143		31.0077	4.42144		10.9083	4.13811		25.3075	0.82953		37.6299	0.02409		35.4541	0.0159
32.2776	9.51761		31.2701	8.36386		10.8668	7.32699		31.063	4.42598		10.9418	4.13808		25.3302	0.83016		37.6875	0.0238		35.4951	0.01561
32.3238	9.53014		31.3434	8.35807		10.9049	7.32247		31.1182	4.42363		10.9633	4.14152		25.3749	0.8303		37.7529	0.02394		35.5352	0.01593
32.3744	9.53491		31.3814	8.35852		10.9502	7.32501		31.2015	4.41989		10.9743	4.14535		25.422	0.82965		37.7973	0.02401		35.6023	0.01657
32.4377	9.52253		31.4281	8.35631		10.9672	7.32954		31.3006	4.41808		10.9823	4.14761		25.4877	0.82726		37.97	0.02407		35.667	0.01647
32.5925	9.51338		31.4733	8.35379		10.9753	7.33152		31.3308	4.41665		10.9898	4.14741		25.5354	0.82736		38.0127	0.02417		35.7604	0.01631
32.626	9.52199		31.5193	8.34927		10.9838	7.33153		31.3674	4.41525		11.0028	4.14534		25.5685	0.83068		38.0554	0.02423		35.8553	0.01594
32.6416	9.53412		31.6313	8.34431		11.0009	7.32967		31.4162	4.40827		11.0369	4.14309		25.6045	0.83091		38.1234	0.02436		35.8889	0.01571
32.7101	9.52784		31.6844	8.34236		11.0245	7.32618		31.4809	4.40331		11.0624	4.1449		25.6539	0.83155		38.1696	0.02442		35.9339	0.01539
32.7666	9.52506		31.7218	8.34129		11.0456	7.32626		31.5835	4.40144		11.0784	4.14509		25.7144	0.8306		38.2664	0.02469		35.9912	0.01551
32.8441	9.52013		31.7735	8.33869		11.0647	7.32938		31.6295	4.3977		11.0994	4.14294		25.7917	0.82765		38.3632	0.02481		36.0428	0.0158
32.9319	9.51701		31.8338	8.33587		11.0838	7.32961		31.669	4.39444		11.1434	4.13813		25.819	0.82971		38.4077	0.02493		36.2	0.01591
32.9483	9.51988		31.9379	8.33073		11.1114	7.32715		31.7092	4.39394		11.1864	4.13492		25.8481	0.83054		38.4705	0.02503		36.2541	0.01599
33.0264	9.52634		31.9946	8.32723		11.1622	7.32321		31.7674	4.38893		11.2075	4.13612		25.8911	0.83014		38.5446	0.02525		36.2819	0.01651
33.0644	9.53165		32.0162	8.32719		11.1832	7.32354		31.8377	4.38594		11.2105	4.13811		25.9306	0.82977		38.6405	0.02513		36.3515	0.01669
33.1738	9.51697		32.0664	8.32522		11.1908	7.32555		31.9217	4.38408		11.2115	4.13954		25.9905	0.82831		38.7643	0.02525		36.4096	0.01658
33.2587	9.50946		32.126	8.32292		11.2003	7.32661		31.9627	4.38372		11.214	4.1408		26.0614	0.83011		38.8	0.02544		36.4989	0.0165
33.2735	9.51214		32.1763	8.31908		11.2033	7.32668		32.005	4.38308		11.228	4.14239		26.0905	0.83159		38.8498	0.0253		36.5889	0.0163
33.3145	9.52208		32.2589	8.31485		11.2099	7.32492		32.0496	4.37863		11.2725	4.14184		26.1306	0.83177		38.8846	0.02565		36.6217	0.01582
33.3785	9.52774		32.3515	8.31051		11.2506	7.3233		32.1041	4.37661		11.2855	4.14121		26.1742	0.83204		38.9736	0.02582		36.6684	0.01543
33.4217	9.52389		32.3702	8.3092		11.2822	7.3209		32.2047	4.37549		11.2945	4.14178		26.2288	0.83111		39.0599	0.02591		36.7232	0.01541
33.502	9.51467		32.4233	8.30696		11.2907	7.31699		32.2715	4.37347		11.3085	4.14268		26.3224	0.82946		39.1453	0.02604		36.7994	0.01559
33.5787	9.51354		32.4542	8.30435		11.2993	7.31074		32.3095	4.37029		11.3515	4.1397		26.341	0.83138		39.1994	0.02635		36.9385	0.01574
33.639	9.51162		32.5813	8.29937		11.3294	7.30411		32.3576	4.36849		11.4026	4.1324		26.3689	0.83303		39.2439	0.02663		37.0024	0.01566
33.6822	9.51932		32.6466	8.29541		11.3998	7.29979		32.4194	4.36992		11.4196	4.12644		26.416	0.83229		39.3127	0.02681		37.0262	0.01557
33.738	9.51531		32.6596	8.29471		11.4239	7.30143		32.4847	4.37018		11.4276	4.128		26.4608	0.83337		39.413	0.02677		37.0974	0.01563
33.8072	9.50745		32.7371	8.2921		11.4289	7.30298		32.5601	4.36946		11.4381	4.13311		26.5485	0.83296		39.5395	0.02702		37.1531	0.01563
33.9211	9.50546		32.7859	8.29049		11.4334	7.30258		32.6168	4.37073		11.4526	4.13793		26.5991	0.83294		39.5639	0.02691		37.262	0.01594
33.9598	9.50747		32.829	8.28753		11.442	7.30209		32.6585	4.3718		11.4726	4.14067		26.6195	0.83501		39.6388	0.0267		37.3316	0.01577
33.9814	9.51122		32.9482	8.28281		11.4651	7.30123		32.6937	4.37249		11.4976	4.13737		26.6636	0.83568		39.6894	0.02699		37.3733	0.01562
34.0372	9.52688		32.992	8.27958		11.4811	7.29746		32.7382	4.37081		11.5221	4.13479		26.7026	0.83624		39.7618	0.0269		37.4003	0.01551
34.0856	9.52856		33.0128	8.27898		11.4902	7.29734		32.8122	4.36897		11.5447	4.13459		26.7543	0.83617		39.8359	0.02699		37.4822	0.01487
34.1585	9.52333		33.0832	8.2767		11.4972	7.29791		32.922	4.36929		11.5592	4.13447		26.8322	0.8344		39.9388	0.02715		37.5755	0.01471
34.2501	9.53085		33.1083	8.27497		11.5193	7.29842		32.9601	4.36582		11.5712	4.13088		26.8741	0.83727		40.0024	0.0272		37.6877	0.0149
34.2888	9.53355		33.1794	8.27088		11.5826	7.29589		32.9931	4.36912		11.5937	4.12478		26.8921	0.83868		40.019	0.02736		37.7074	0.01438
34.3491	9.55416		33.3223	8.26729		11.6328	7.28606		33.0527	4.369		11.6497	4.1232		26.9438	0.838		40.1289	0.02767		37.768	0.01435
34.3893	9.56075		33.3367	8.26705		11.6424	7.28166		33.1109	4.36606		11.6772	4.12369		26.9892	0.83926		40.1917	0.02776		37.8343	0.01473
34.4481	9.54942		33.3884	8.2657		11.6449	7.28097		33.2107	4.36363		11.6847	4.12453		27.0566	0.83726		40.3163	0.02781		37.8769	0.01505
34.527	9.54235		33.4358	8.26359		11.6474	7.2812		33.2645	4.36323		11.6887	4.1254		27.1234	0.83642		40.3652	0.02792		37.9514	0.01507
34.6349	9.54699		33.4803	8.26196		11.6509	7.2809		33.2968	4.36316		11.6947	4.12611		27.1502	0.83897		40.4035	0.02776		38.039	0.01528
34.6439	9.54793		33.578	8.25744		11.6786	7.27746		33.3636	4.36422		11.7108	4.12418		27.1874	0.83975		40.4733	0.02784		38.1135	0.01571
34.684	9.56209		33.6404	8.25493		11.7293	7.27401		33.3923	4.35941		11.7333	4.12013		27.2263	0.83945		40.5387	0.02786		38.1528	0.01549
34.8098	9.56347		33.6598	8.25478		11.7424	7.27375		33.5087	4.35564		11.7478	4.11582		27.2804	0.83913		40.6468	0.02785		38.1978	0.0153
34.8374	9.55714		33.7129	8.2534		11.7509	7.27576		33.5668	4.3562		11.7668	4.11404		27.3687	0.83762		40.7532	0.02786		38.3337	0.01529
35.0004	9.56		33.7654	8.25126		11.764	7.2757		33.5999	4.35443		11.8003	4.11332		27.4013	0.83989		40.7933	0.02772		38.4	0.01532
35.0063	9.5594		33.8415	8.24675		11.7961	7.26755		33.6429	4.35489		11.8488	4.11234		27.4135	0.84146		40.8508	0.02781		38.4533	0.01473
35.0138	9.56086		33.9628	8.24311		11.8478	7.25582		33.6925	4.35568		11.8668	4.10761		27.4757	0.84123		40.9136	0.02789		38.5114	0.01474
35.0778	9.57115		33.9851	8.2426		11.8695	7.25157		33.7428	4.35198		11.8803	4.1035		27.5216	0.84101		40.9886	0.02782		38.5335	0.01464
35.1507	9.57006		34.0318	8.24178		11.88	7.25343		33.8282	4.351		11.9003	4.10112		27.5699	0.83861		41.0993	0.02796		38.6367	0.01443
35.1976	9.55728		34.0655	8.23973		11.887	7.25697		33.9029	4.34898		11.9179	4.10004		27.6478	0.83901		41.1386	0.02816		38.7087	0.01466
35.3257	9.55547		34.1445	8.23755		11.8951	7.26051		33.9374	4.35051		11.9259	4.10014		27.6838	0.83985		41.2013	0.02798		38.8373	0.01494
35.3353	9.55603		34.1897	8.23388		11.9127	7.26072		34.0048	4.34605		11.9334	4.10021		27.7053	0.83954		41.2563	0.0281		38.8618	0.01525
35.3874	9.55942		34.2874	8.22912		11.9368	7.25301		34.0508	4.34806		11.9539	4.09901		27.7472	0.83898		41.3243	0.02803		38.9019	0.01558
35.4693	9.5627		34.3147	8.22734		11.9559	7.24912		34.1248	4.34724		11.9819	4.09857		27.8012	0.83804		41.4028	0.02806		38.965	0.01559
35.5117	9.54458		34.3606	8.22492		11.9669	7.24818		34.2317	4.3464		12.0014	4.1		27.8954	0.83545		41.517	0.02793		39.0321	0.0152
35.5698	9.54078		34.4188	8.22315		11.9855	7.24807		34.2483	4.34551		12.0204	4.10024		27.9256	0.83701		41.5702	0.02816		39.1615	0.01523
35.6829	9.54445		34.5021	8.21766		12.0166	7.24527		34.2906	4.34661		12.0494	4.09788		27.9582	0.83963		41.6251	0.02819		39.2123	0.01506
35.6993	9.5534		34.6062	8.21207		12.0609	7.2372		34.3488	4.35373		12.0785	4.09897		27.9971	0.83881		41.6827	0.02823		39.2671	0.01484
35.7395	9.55603		34.6213	8.21091		12.093	7.23062		34.4041	4.35264		12.0945	4.10243		28.0297	0.83795		41.7419	0.02841		39.313	0.01461
35.7976	9.55714		34.6866	8.20883		12.1081	7.22837		34.4788	4.35049		12.106	4.10417		28.1186	0.83727		41.8675	0.02859		39.376	0.01471
35.8497	9.54753		34.7304	8.20636		12.1146	7.22891		34.5807	4.35256		12.1215	4.10387		28.1692	0.83496		41.9495	0.02877		39.4571	0.01473
35.9941	9.54837		34.7807	8.20416		12.1206	7.23003		34.5972	4.35265		12.137	4.10382		28.1988	0.83641		41.987	0.02868		39.5635	0.0146
36.0186	9.55325		34.8504	8.19943		12.1342	7.23036		34.6382	4.35267		12.1515	4.1054		28.2308	0.8382		42.0707	0.02861		39.6012	0.0143
36.0603	9.56024		34.9444	8.19636		12.1623	7.22869		34.6856	4.35198		12.1715	4.10709		28.2755	0.83855		42.143	0.02871		39.6519	0.01454
36.1281	9.56497		34.9624	8.19519		12.1849	7.22614		34.7509	4.35111		12.201	4.10658		28.325	0.83732		42.1953	0.02877		39.7002	0.01457
36.1801	9.56617		35.0299	8.19374		12.201	7.22418		34.8873	4.35346		12.227	4.10519		28.4069	0.83521		42.2834	0.02885		39.76	0.01434
36.268	9.55582		35.0758	8.19265		12.2181	7.22236		34.901	4.35302		12.2551	4.10431		28.4569	0.83676		42.3706	0.02884		39.8886	0.01464
36.3193	9.5578		35.1519	8.19062		12.2402	7.21876		34.9218	4.35044		12.2996	4.10336		28.4831	0.83747		42.4046	0.02873		39.9434	0.01455
36.3499	9.56794		35.2575	8.18394		12.2673	7.21192		35.018	4.35832		12.3306	4.10402		28.5156	0.83762		42.4744	0.02868		39.9884	0.01443
36.4154	9.57909		35.2884	8.18142		12.2985	7.20702		35.0489	4.3538		12.3416	4.10533		28.554	0.83787		42.5223	0.0288		40.0441	0.01439
36.4757	9.5855		35.32	8.18047		12.3196	7.20882		35.1264	4.35133		12.3476	4.10807		28.5999	0.83568		42.6392	0.02883		40.108	0.01439
36.5486	9.57747		35.376	8.1789		12.3331	7.21354		35.2306	4.35256		12.3551	4.11031		28.6824	0.83426		42.7534	0.02891		40.1653	0.01435
36.6513	9.57587		35.4284	8.17693		12.3467	7.21748		35.2428	4.35244		12.3726	4.11208		28.7301	0.83638		42.7848	0.02889		40.2545	0.01405
36.6848	9.57993		35.5203	8.17322		12.3618	7.21947		35.3175	4.35447		12.3931	4.11353		28.7615	0.839		42.838	0.029		40.334	0.01427
36.7183	9.58634		35.6065	8.16959		12.3753	7.21763		35.3562	4.34841		12.4077	4.11426		28.79	0.83906		42.9243	0.0288		40.3806	0.01456
36.7615	9.58618		35.6388	8.16934		12.3894	7.21567		35.3972	4.3445		12.4222	4.11299		28.8615	0.83835		43.001	0.02897		40.4355	0.01504
36.8389	9.57956		35.6819	8.16864		12.4085	7.21374		35.5515	4.34492		12.4437	4.11168		28.9318	0.83612		43.1083	0.0288		40.4879	0.01537
36.9312	9.57491		35.73	8.16738		12.4306	7.21138		35.5681	4.33797		12.4707	4.1095		28.9702	0.83786		43.151	0.02872		40.5804	0.01551
37.0064	9.5754		35.7982	8.16536		12.4562	7.20851		35.5896	4.33571		12.5087	4.10483		29.0027	0.83943		43.2094	0.02879		40.6918	0.01587
37.0332	9.57473		35.8829	8.16086		12.4964	7.20674		35.6593	4.34288		12.5347	4.10096		29.0301	0.839		43.267	0.02885		40.7319	0.01575
37.1009	9.58723		35.9346	8.15942		12.5486	7.20566		35.7016	4.33859		12.5587	4.10038		29.0783	0.8391		43.3332	0.02882		40.7818	0.01602
37.1515	9.58641		35.9756	8.15941		12.5727	7.20592		35.7892	4.33793		12.5742	4.10074		29.1213	0.8398		43.4065	0.02893		40.8342	0.01638
37.2289	9.5751		36.0172	8.15872		12.5798	7.20655		35.8639	4.3346		12.5883	4.10093		29.201	0.83756		43.5285	0.02899		40.903	0.01654
37.316	9.57268		36.0732	8.15641		12.5853	7.20711		35.8819	4.33286		12.6013	4.10008		29.2678	0.83875		43.5704	0.02902		41.0144	0.01714
37.3331	9.57357		36.1486	8.1545		12.5963	7.20707		35.9364	4.33691		12.6153	4.09896		29.2887	0.83936		43.6061	0.02898		41.0741	0.01714
37.3822	9.58738		36.2226	8.15009		12.6154	7.20728		35.9766	4.33037		12.6328	4.09821		29.3219	0.83969		43.6802	0.02881		41.1167	0.01715
37.4418	9.58908		36.2685	8.14862		12.6305	7.20705		36.0398	4.32848		12.6563	4.09847		29.3719	0.83836		43.7395	0.02879		41.1707	0.0177
37.4999	9.57908		36.3123	8.14756		12.6436	7.20583		36.1899	4.32762		12.6773	4.09735		29.4701	0.83582		43.8503	0.02869		41.2305	0.01816
37.5668	9.57699		36.3597	8.1459		12.6657	7.20419		36.2165	4.32652		12.7018	4.09549		29.5154	0.83514		43.934	0.02883		41.3091	0.01837
37.7075	9.57762		36.4136	8.14277		12.6968	7.20311		36.2509	4.32894		12.7378	4.0924		29.523	0.83732		43.9854	0.02906		41.4327	0.01875
37.7127	9.58216		36.5134	8.13776		12.7335	7.19985		36.3041	4.33502		12.7663	4.09185		29.5619	0.83909		44.0447	0.02897		41.4598	0.01898
37.7544	9.59229		36.5773	8.13639		12.7626	7.19565		36.3493	4.33413		12.7804	4.09376		29.6207	0.8391		44.1145	0.02904		41.513	0.01897
37.8289	9.59139		36.6197	8.13618		12.7802	7.19224		36.4376	4.33497		12.7899	4.09596		29.6619	0.83911		44.2052	0.02919		41.5687	0.01891
37.8862	9.58577		36.6656	8.13419		12.7938	7.18979		36.513	4.33612		12.8029	4.09685		29.7439	0.8369		44.308	0.02951		41.6252	0.01908
38.006	9.58711		36.7288	8.13213		12.8083	7.1878		36.5547	4.33849		12.8189	4.09671		29.7799	0.83618		44.3569	0.02942		41.7177	0.01855
38.0246	9.58877		36.7992	8.12949		12.8234	7.18593		36.5841	4.33899		12.8374	4.09587		29.8067	0.83792		44.3978	0.02977		41.8217	0.0185
38.044	9.60302		36.8595	8.1255		12.8365	7.18257		36.6531	4.33438		12.8559	4.09562		29.8462	0.83839		44.4667	0.0299		41.8536	0.01813
38.1511	9.61227		36.9284	8.12595		12.8495	7.17918		36.7227	4.33279		12.8689	4.0945		29.8851	0.83809		44.5138	0.03		41.9085	0.0181
38.1913	9.61817		36.9636	8.12426		12.8711	7.17672		36.8433	4.33121		12.8919	4.09236		29.9369	0.83554		44.6603	0.03014		41.9764	0.0182
38.2859	9.60885		37.0024	8.12334		12.8988	7.17602		36.8728	4.32996		12.9234	4.08902		30.0293	0.83612		44.7431	0.03024		42.0534	0.01799
38.3692	9.60996		37.0505	8.12009		12.9304	7.17447		36.9001	4.33083		12.9645	4.08582		30.0665	0.83898		44.7876	0.03006		42.1729	0.0187
38.3819	9.61897		37.141	8.11482		12.9751	7.16703		36.9561	4.33329		13.0085	4.08353		30.0932	0.83952		44.8207	0.03004		42.1917	0.0185
38.4392	9.62646		37.2271	8.11303		13.0038	7.15806		37.0099	4.33131		13.0275	4.08454		30.1322	0.83926		44.8792	0.03006		42.2294	0.01815
38.4876	9.63127		37.2674	8.11353		13.0148	7.15708		37.0595	4.32865		13.036	4.08538		30.1735	0.83869		44.9681	0.03022		42.308	0.01818
38.5397	9.61905		37.3061	8.1118		13.0223	7.15956		37.1686	4.327		13.0425	4.0852		30.2374	0.83628		45.1067	0.03025		42.3489	0.01777
38.667	9.61617		37.3629	8.11079		13.0324	7.16031		37.2103	4.32361		13.0525	4.08361		30.3025	0.83696		45.1303	0.03038		42.4488	0.01737
38.7109	9.62575		37.4246	8.10789		13.0455	7.15913		37.2419	4.321		13.0715	4.0824		30.3292	0.83857		45.1992	0.03065		42.5708	0.01742
38.7555	9.63389		37.5165	8.10353		13.06	7.15789		37.2986	4.31709		13.089	4.08113		30.3635	0.83903		45.2663	0.03082		42.5921	0.01706
38.8054	9.64095		37.5668	8.10259		13.0791	7.15802		37.3625	4.31518		13.1011	4.08141		30.4193	0.83941		45.3352	0.03102		42.6519	0.01675
38.8597	9.63658		37.6091	8.10208		13.1082	7.15772		37.4688	4.314		13.1181	4.08067		30.4937	0.83977		45.4468	0.03113		42.6863	0.01586
38.9468	9.62795		37.6637	8.1		13.1339	7.15542		37.5147	4.3112		13.1501	4.07836		30.5623	0.84013		45.527	0.03094		42.7903	0.01585
39.022	9.62645		37.7226	8.09853		13.1384	7.15153		37.5449	4.30798		13.1901	4.07393		30.5821	0.84123		45.554	0.03089		42.9229	0.01593
39.0615	9.62843		37.8073	8.09433		13.16	7.14354		37.5808	4.31238		13.2246	4.06827		30.6181	0.84142		45.6273	0.03089		42.9376	0.01587
39.0831	9.63596		37.8849	8.0928		13.2183	7.13661		37.6332	4.3088		13.2361	4.06579		30.6489	0.84217		45.6857	0.03097		42.9606	0.01615
39.1463	9.64208		37.9086	8.09286		13.2494	7.13541		37.7064	4.30513		13.2431	4.06627		30.6989	0.84234		45.7755	0.03077		43.0801	0.01619
39.2379	9.62965		37.9567	8.09185		13.259	7.13615		37.8206	4.3033		13.2531	4.0665		30.7617	0.84102		45.8845	0.03093		43.1145	0.01641
39.3555	9.62205		38.0034	8.09135		13.2665	7.13617		37.863	4.30135		13.2706	4.06645		30.8187	0.84024		45.9385	0.0309		43.2316	0.01625
39.3934	9.62315		38.0558	8.08905		13.28	7.1349		37.8967	4.29994		13.2907	4.06432		30.8501	0.84138		45.9917	0.03086		43.3159	0.01623
39.4195	9.63371		38.1441	8.08634		13.3001	7.13351		37.9434	4.29771		13.3132	4.06322		30.8867	0.84182		46.0397	0.03099		43.3265	0.01598
39.4753	9.63827		38.2008	8.08512		13.3197	7.1322		37.9879	4.29568		13.3292	4.06353		30.9326	0.841		46.1182	0.03114		43.4035	0.01572
39.5229	9.63469		38.2547	8.08488		13.3368	7.1273		38.0978	4.2947		13.3477	4.06381		31.0163	0.83907		46.2088	0.03125		43.4502	0.0156
39.6018	9.62952		38.3006	8.08318		13.3574	7.12142		38.1559	4.29394		13.3717	4.06115		31.0867	0.8377		46.2891	0.03135		43.4813	0.01499
39.6897	9.62647		38.361	8.08157		13.3775	7.11996		38.1883	4.29361		13.4017	4.05768		31.0977	0.84017		46.3414	0.03136		43.6655	0.015
39.7366	9.62996		38.4457	8.07711		13.4112	7.11863		38.2335	4.29449		13.4432	4.05501		31.143	0.84048		46.3841	0.03129		43.6991	0.0154
39.7626	9.63792		38.5383	8.07368		13.4483	7.11104		38.2866	4.2929		13.4698	4.05679		31.1837	0.84076		46.4539	0.03118		43.7327	0.01515
39.8199	9.63847		38.5534	8.07419		13.4679	7.10364		38.3541	4.29059		13.4793	4.05991		31.2262	0.84066		46.5236	0.03133		43.8014	0.01546
39.9167	9.6285		38.5994	8.07321		13.476	7.10231		38.4554	4.28936		13.4853	4.06296		31.2837	0.84018		46.6814	0.0314		43.8505	0.01577
40.0254	9.6205		38.6539	8.07214		13.483	7.10299		38.4999	4.29066		13.4933	4.06451		31.3453	0.84192		46.7303	0.03143		43.948	0.01589
40.0529	9.62148		38.7171	8.06898		13.4986	7.10263		38.538	4.29421		13.5173	4.06561		31.3837	0.84333		46.7756	0.03118		44.0364	0.01599
40.0946	9.62791		38.8241	8.06661		13.5141	7.10058		38.576	4.29136		13.5398	4.06654		31.4133	0.84318		46.8288	0.03124		44.0684	0.01581
40.1549	9.64039		38.8557	8.06462		13.5247	7.09823		38.6313	4.29115		13.5518	4.06793		31.461	0.84342		46.8959	0.03132		44.1035	0.01647
40.201	9.64105		38.9182	8.06397		13.5453	7.0966		38.7139	4.29223		13.5643	4.06875		31.5162	0.841		47.0075	0.03149		44.1781	0.01598
40.2628	9.63495		38.9433	8.06294		13.5689	7.09575		38.8094	4.29162		13.5913	4.06708		31.6052	0.83958		47.0956	0.03165		44.2526	0.01554
40.3551	9.63213		38.9986	8.06124		13.5875	7.09202		38.8417	4.28989		13.6328	4.06317		31.6261	0.84185		47.1287	0.03153		44.4294	0.01547
40.4072	9.63634		39.0977	8.05898		13.6096	7.08655		38.879	4.29234		13.6734	4.06459		31.6575	0.84211		47.1932	0.03145		44.4483	0.01524
40.4549	9.64893		39.1795	8.05587		13.6427	7.08279		38.9458	4.29134		13.6939	4.06723		31.7075	0.84136		47.2403	0.03149		44.4728	0.01518
40.4928	9.65226		39.1939	8.05642		13.6799	7.08377		39.0162	4.28887		13.7054	4.06895		31.7551	0.8415		47.3633	0.03149		44.5367	0.01557
40.5695	9.64144		39.2621	8.05551		13.6985	7.08542		39.0823	4.28707		13.7159	4.06991		31.8388	0.84073		47.474	0.03134		44.5973	0.01557
40.6603	9.63868		39.3131	8.05464		13.708	7.08654		39.1548	4.28686		13.7319	4.07082		31.8929	0.84065		47.5037	0.03137		44.6791	0.01576
40.7459	9.63873		39.3619	8.05326		13.7201	7.08561		39.1986	4.28632		13.7529	4.07071		31.9092	0.84257		47.5586	0.03121		44.7725	0.0161
40.76	9.64165		39.4668	8.04999		13.7367	7.08385		39.2316	4.28592		13.7754	4.06994		31.9586	0.84338		47.6345	0.03107		44.8273	0.01676
40.8032	9.6505		39.5235	8.04816		13.7563	7.0896		39.2754	4.28368		13.7889	4.06906		31.9969	0.84342		47.6754	0.03087		44.8527	0.01687
40.865	9.65341		39.5422	8.04784		13.7794	7.09201		39.3781	4.27912		13.7914	4.06816		32.0539	0.84247		47.7801	0.03104		44.9231	0.01699
40.932	9.64958		39.6204	8.0468		13.7854	7.09036		39.4592	4.2796		13.8044	4.06655		32.1295	0.84039		47.8891	0.03125		45.0132	0.01669
41.0406	9.64865		39.6463	8.04477		13.8085	7.0872		39.4894	4.27768		13.8805	4.06267		32.1568	0.84293		47.9405	0.03129		45.1491	0.01627
41.086	9.64783		39.7518	8.04184		13.8552	7.09028		39.5303	4.2766		13.915	4.05712		32.1754	0.84441		47.985	0.03127		45.177	0.01634
41.1121	9.66649		39.8265	8.03842		13.8974	7.09615		39.5813	4.27855		13.922	4.05434		32.2271	0.84481		48.0608	0.03127		45.2195	0.01636
41.1754	9.67273		39.8509	8.03871		13.912	7.09783		39.638	4.27514		13.927	4.05801		32.2684	0.84466		48.1332	0.03113		45.2899	0.01652
41.2289	9.66797		39.9177	8.03819		13.9185	7.09705		39.7263	4.27139		13.934	4.06132		32.33	0.84248		48.2614	0.03104		45.3432	0.01632
41.3093	9.65911		39.9536	8.03688		13.924	7.09587		39.8046	4.26968		13.9495	4.06246		32.4062	0.84147		48.3058	0.03131		45.4087	0.01652
41.3942	9.65342		40.0154	8.0354		13.9386	7.09526		39.8161	4.26923		13.9665	4.06095		32.4347	0.84342		48.3503	0.03119		45.502	0.01688
41.4247	9.66005		40.0951	8.0325		13.9869	7.09756		39.8937	4.26579		13.9786	4.05821		32.4701	0.84309		48.4052	0.03099		45.57	0.017
41.4768	9.66845		40.1669	8.03058		13.9944	7.09728		39.9432	4.26222		13.9911	4.05689		32.5062	0.84268		48.4567	0.03092		45.6084	0.01745
41.5408	9.66907		40.1855	8.03105		13.9984	7.09348		40.0251	4.26089		14.0111	4.05909		32.5608	0.84182		48.5413	0.03095		45.6715	0.01784
41.5929	9.6594		40.2444	8.03074		14.0074	7.09055		40.1155	4.26003		14.0356	4.06087		32.6561	0.83866		48.6555	0.03111		45.7403	0.01784
41.7507	9.65828		40.2818	8.02905		14.0657	7.09003		40.1486	4.25944		14.0606	4.05365		32.6858	0.83995		48.7156	0.03111		45.8573	0.0177
41.7656	9.66159		40.3636	8.02611		14.1159	7.08682		40.1838	4.25925		14.1006	4.04551		32.7178	0.84316		48.7601	0.03127		45.9302	0.01756
41.7917	9.66564		40.49	8.02198		14.1355	7.07818		40.2319	4.2618		14.1562	4.04643		32.7677	0.84297		48.8281	0.03123		45.9572	0.01735
41.849	9.67157		40.5108	8.02082		14.1421	7.07234		40.285	4.25898		14.1712	4.04939		32.8183	0.84149		48.8961	0.03134		46.0121	0.01769
41.8743	9.67056		40.5769	8.02071		14.1481	7.0763		40.3633	4.26008		14.1762	4.05166		32.8608	0.84202		48.9842	0.03135		46.0645	0.01768
41.9993	9.66189		40.6049	8.01922		14.1632	7.08146		40.4358	4.25761		14.1807	4.05207		32.9322	0.84036		49.0853	0.03129		46.1546	0.01784
42.079	9.65955		40.6753	8.01733		14.1953	7.08461		40.4782	4.25572		14.1892	4.05127		32.9671	0.84151		49.1141	0.03136		46.2856	0.01747
42.1043	9.66145		40.7521	8.01284		14.2039	7.07952		40.5241	4.25214		14.2162	4.05314		32.9956	0.84146		49.1978	0.03158		46.3273	0.01748
42.1564	9.66922		40.816	8.01051		14.2089	7.0762		40.5772	4.25408		14.2427	4.05535		33.0357	0.84099		49.2606	0.03149		46.3683	0.01776
42.2412	9.67593		40.8498	8.00982		14.2169	7.07336		40.6383	4.2542		14.2547	4.05564		33.0706	0.8409		49.3216	0.03143		46.4223	0.0182
42.2904	9.66198		40.8885	8.00977		14.2516	7.07731		40.7489	4.25414		14.2632	4.05493		33.1572	0.83797		49.4751	0.03153		46.4878	0.01842
42.3641	9.65794		40.9596	8.00881		14.2797	7.07702		40.7898	4.25498		14.2922	4.05713		33.2328	0.83846		49.5056	0.03178		46.5893	0.01858
42.4296	9.6598		41.0278	8.00553		14.2943	7.06944		40.825	4.25687		14.3558	4.06294		33.2444	0.83963		49.5562	0.03184		46.6556	0.01866
42.4683	9.66694		41.1449	8.00135		14.3244	7.06075		40.8738	4.26278		14.3788	4.06101		33.2578	0.83948		49.6094	0.0319		46.7031	0.01848
42.5025	9.68003		41.16	8.00117		14.3807	7.05328		40.9255	4.26065		14.3848	4.05848		33.3531	0.83828		49.6687	0.03193		46.7572	0.0188
42.5628	9.67639		41.221	8.00101		14.3973	7.05017		40.9866	4.25744		14.3898	4.05624		33.3891	0.83768		49.7899	0.03195		46.8088	0.01857
42.6395	9.66962		41.2705	7.99994		14.4033	7.05619		41.1208	4.25699		14.3983	4.0544		33.4601	0.83606		49.8797	0.032		46.88	0.01852
42.7437	9.67023		41.3179	7.99912		14.4138	7.05796		41.1416	4.25666		14.4343	4.05458		33.4909	0.83752		49.9111	0.03213		46.984	0.01846
42.7913	9.67572		41.3976	7.99612		14.4239	7.0584		41.1761	4.25801		14.4468	4.05491		33.5118	0.83838		49.9982	0.03238		47.0421	0.01837
42.8263	9.68611		41.4702	7.99412		14.4319	7.0583		41.2314	4.2571		14.4573	4.05228		33.5693	0.83889		50.0732	0.03238		47.0896	0.01841
42.8866	9.68795		41.5154	7.99538		14.4796	7.05779		41.3025	4.25501		14.4728	4.04967		33.6118	0.84004		50.1247	0.03245		47.1395	0.0186
42.9461	9.68653		41.557	7.99496		14.5118	7.05404		41.4217	4.25306		14.5234	4.04842		33.6821	0.83841		50.2476	0.0325		47.1985	0.01929
43.0414	9.68211		41.6116	7.99515		14.5223	7.04958		41.4375	4.25354		14.5844	4.04783		33.7379	0.83833		50.3156	0.0324		47.2828	0.01951
43.1069	9.6794		41.6784	7.99229		14.5319	7.04585		41.4626	4.25313		14.5944	4.03979		33.7687	0.83966		50.3488	0.03264		47.3893	0.01932
43.1292	9.68228		41.7775	7.98897		14.5419	7.04147		41.5265	4.26025		14.5984	4.03232		33.796	0.84164		50.3897	0.03285		47.4408	0.01914
43.1828	9.68954		41.8155	7.98948		14.5731	7.03301		41.5847	4.25495		14.6029	4.03097		33.842	0.8402		50.4508	0.0329		47.4941	0.01908
43.2453	9.69053		41.8479	7.98957		14.6369	7.02989		41.6608	4.25143		14.6089	4.03231		33.885	0.8392		50.5484	0.03319		47.5481	0.01872
43.3272	9.68226		41.8924	7.98956		14.6515	7.02956		41.7606	4.24965		14.6329	4.03384		33.9588	0.83835		50.6723	0.03325		47.6177	0.01885
43.4485	9.6773		41.9426	7.98855		14.6555	7.02991		41.7879	4.24824		14.6579	4.0322		34.0018	0.84203		50.7185	0.03319		47.7004	0.01894
43.4538	9.67738		42.0195	7.9867		14.659	7.02918		41.8238	4.24933		14.6669	4.03053		34.0384	0.84407		50.7673	0.03325		47.7855	0.01877
43.5074	9.68429		42.1286	7.98451		14.6645	7.02904		41.8913	4.24423		14.6745	4.03076		34.0809	0.843		50.8397	0.03334		47.8306	0.01831
43.5513	9.68452		42.166	7.98551		14.6806	7.02375		41.9387	4.24227		14.696	4.03098		34.1251	0.84333		50.9059	0.03348		47.8731	0.01813
43.5974	9.67677		42.1975	7.98646		14.7062	7.01714		42.0694	4.24145		14.7255	4.02718		34.207	0.84128		50.9888	0.03333		47.9206	0.01812
43.6674	9.6673		42.2536	7.98717		14.7218	7.01121		42.1132	4.23841		14.7365	4.01774		34.2553	0.84273		51.0768	0.03336		47.9943	0.01801
43.7612	9.66479		42.3225	7.98612		14.7449	7.00626		42.1354	4.23675		14.7595	4.01139		34.282	0.84378		51.1143	0.03369		48.1221	0.01819
43.8051	9.66614		42.3929	7.98277		14.7816	7.00419		42.1843	4.23858		14.8055	4.01041		34.3215	0.8439		51.1902	0.03394		48.1769	0.01804
43.8527	9.67598		42.4625	7.98309		14.8248	7.00253		42.2403	4.23776		14.832	4.01401		34.3535	0.84562		51.2312	0.03404		48.2195	0.01804
43.9138	9.67455		42.4956	7.98282		14.8474	6.99457		42.3308	4.23705		14.846	4.01845		34.4122	0.84569		51.3724	0.03433		48.2776	0.01769
43.9793	9.65988		42.5444	7.98297		14.8604	6.98904		42.4026	4.23669		14.8581	4.0192		34.5139	0.84412		51.4631	0.0345		48.3349	0.01782
44.0857	9.65549		42.5946	7.98182		14.869	6.98587		42.4342	4.23444		14.8766	4.01663		34.5488	0.8469		51.4962	0.0344		48.434	0.01764
44.1132	9.65183		42.6621	7.97942		14.8795	6.98325		42.4701	4.23528		14.8971	4.01489		34.5633	0.84691		51.5616	0.03438		48.5257	0.01734
44.1594	9.66235		42.7598	7.97698		14.8996	6.98134		42.5167	4.23004		14.9141	4.01717		34.6093	0.84597		51.6044	0.03444		48.5552	0.01724
44.21	9.66994		42.8036	7.97676		14.9227	6.98233		42.5778	4.22638		14.9316	4.01845		34.6348	0.84638		51.6837	0.03459		48.6174	0.01679
44.2747	9.66917		42.8424	7.97765		14.9333	6.98322		42.6898	4.22496		14.9511	4.01629		34.7383	0.84327		51.7665	0.03464		48.6698	0.01667
44.3589	9.6671		42.8862	7.97695		14.9463	6.98295		42.7702	4.224		14.9751	4.01521		34.7935	0.84471		51.8816	0.03456		48.7656	0.01689
44.4742	9.66913		42.9393	7.97565		14.9709	6.98129		42.7982	4.22433		15.0182	4.0166		34.8005	0.84552		51.9165	0.03449		48.8802	0.01685
44.4906	9.67667		43.0348	7.97129		15.0006	6.97906		42.8348	4.22578		15.0552	4.01674		34.8674	0.84526		51.9863	0.03464		48.9097	0.01665
44.5301	9.68744		43.1102	7.97044		15.0312	6.97684		42.8851	4.225		15.0712	4.01798		34.9016	0.84654		52.0464	0.03471		48.9515	0.0166
44.5836	9.69137		43.144	7.9715		15.0579	6.97903		42.9547	4.22432		15.0732	4.01947		34.9354	0.84569		52.1388	0.03495		49.0071	0.01627
44.638	9.68639		43.1992	7.97155		15.0689	6.98189		43.0352	4.22425		15.0757	4.02025		35.0464	0.84212		52.24	0.03503		49.0645	0.01603
44.7668	9.68736		43.2474	7.97036		15.0759	6.98398		43.079	4.22318		15.0882	4.02064		35.0632	0.84292		52.2757	0.03504		49.1267	0.01595
44.8062	9.69147		43.322	7.9697		15.0855	6.98511		43.1185	4.2228		15.1252	4.02062		35.0824	0.84474		52.3202	0.03504		49.2478	0.01658
44.8263	9.70677		43.4111	7.96735		15.1181	6.98433		43.168	4.21935		15.1377	4.02044		35.1464	0.84476		52.4013	0.03494		49.288	0.01656
44.9052	9.71874		43.4621	7.96724		15.1433	6.98259		43.2384	4.2142		15.1457	4.02005		35.1702	0.84517		52.4597	0.03512		49.3477	0.01645
44.9692	9.72183		43.5023	7.96922		15.1543	6.98436		43.3404	4.21187		15.1607	4.01985		35.2702	0.84225		52.587	0.03526		49.4116	0.01662
45.0541	9.7134		43.536	7.96967		15.1684	6.9857		43.3971	4.21052		15.1977	4.01935		35.3149	0.84108		52.6917	0.03521		49.4836	0.0164
45.1367	9.71312		43.5935	7.96917		15.2005	6.98392		43.4287	4.20979		15.2358	4.01551		35.3359	0.84629		52.7187	0.03511		49.631	0.01654
45.1642	9.71744		43.699	7.96617		15.2442	6.9799		43.4703	4.21137		15.2708	4.00982		35.3917	0.84599		52.7701	0.03507		49.6531	0.01659
45.2119	9.72729		43.7615	7.96653		15.2879	6.97691		43.5098	4.21146		15.2868	4.00719		35.4213	0.84537		52.8251	0.03499		49.6695	0.01685
45.2662	9.73374		43.7974	7.96876		15.306	6.97621		43.5816	4.20966		15.2958	4.00891		35.462	0.84642		52.9175	0.03494		49.7915	0.01671
45.328	9.72408		43.839	7.96939		15.3146	6.97923		43.6664	4.20792		15.3088	4.01154		35.5405	0.84364		53.0247	0.03507		49.8161	0.01682
45.45	9.71821		43.8915	7.9698		15.3196	6.98343		43.7267	4.20657		15.3273	4.01325		35.5876	0.84519		53.0613	0.03526		49.857	0.01716
45.4984	9.71934		43.9503	7.96937		15.3281	6.98673		43.7712	4.20475		15.3413	4.01104		35.6149	0.84764		53.1145	0.03526		50.0592	0.01749
45.526	9.72327		44.0401	7.96681		15.3492	6.98588		43.8179	4.20386		15.3568	4.00997		35.6498	0.84702		53.1791	0.03532		50.0658	0.01741
45.5721	9.73027		44.1018	7.9668		15.3788	6.98411		43.8767	4.20136		15.3784	4.01185		35.6922	0.84797		53.2558	0.03547		50.0789	0.01762
45.6265	9.72755		44.1377	7.96875		15.3879	6.984		43.973	4.20061		15.3969	4.01382		35.7422	0.84627		53.3535	0.03554		50.1681	0.01757
45.6934	9.71913		44.1808	7.96935		15.3964	6.98478		44.0448	4.19739		15.4144	4.01305		35.8672	0.84623		53.445	0.03549		50.2099	0.01756
45.788	9.71743		44.257	7.96921		15.415	6.98298		44.0735	4.19926		15.4374	4.01112		35.8869	0.84888		53.4956	0.03544		50.3753	0.01795
45.8267	9.71622		44.3575	7.96852		15.4497	6.97773		44.1123	4.20091		15.4724	4.0114		35.8962	0.84858		53.5514	0.0354		50.3892	0.01834
45.8624	9.72344		44.4135	7.96647		15.4884	6.96966		44.1668	4.20155		15.5029	4.01651		35.9544	0.84865		53.6002	0.03525		50.4031	0.01862
45.9123	9.72495		44.4537	7.97012		15.5235	6.96553		44.2336	4.19979		15.5164	4.0206		35.9933	0.84905		53.683	0.03532		50.5374	0.01885
45.9733	9.71335		44.4954	7.9716		15.5391	6.96397		44.3456	4.19793		15.5254	4.02272		36.0648	0.8472		53.8086	0.03549		50.5652	0.01907
46.0812	9.70414		44.5413	7.97196		15.5476	6.96402		44.388	4.19742		15.5355	4.02275		36.12	0.84687		53.8627	0.03524		50.6078	0.01881
46.1661	9.70027		44.5995	7.97192		15.5587	6.96406		44.4289	4.19765		15.557	4.02173		36.1433	0.84882		53.9132	0.03534		50.7855	0.01868
46.1944	9.70926		44.6792	7.9697		15.5808	6.96255		44.4519	4.19904		15.584	4.02135		36.1787	0.84938		53.9786	0.03543		50.7953	0.01863
46.239	9.71484		44.7431	7.97002		15.5994	6.9585		44.5295	4.19734		15.602	4.02183		36.2334	0.84978		54.044	0.03545		50.815	0.0185
46.3053	9.71397		44.7869	7.97081		15.6175	6.95588		44.6063	4.19617		15.621	4.02127		36.2898	0.8498		54.1748	0.03536		50.9304	0.01847
46.3529	9.70901		44.835	7.97104		15.636	6.9556		44.6846	4.19647		15.6515	4.01949		36.3758	0.84575		54.2341	0.03541		50.9517	0.01825
46.4638	9.70579		44.8788	7.97059		15.6581	6.95594		44.7205	4.19649		15.7071	4.01741		36.3938	0.84707		54.269	0.03539		51.1007	0.0182
46.4951	9.70681		44.9607	7.96851		15.6858	6.95214		44.7592	4.1988		15.7556	4.01731		36.4229	0.84832		54.3222	0.03526		51.1752	0.01833
46.5368	9.71386		45.0648	7.96621		15.721	6.94508		44.8152	4.19947		15.7631	4.01945		36.4752	0.84683		54.3762	0.03521		51.1859	0.01834
46.5948	9.72203		45.0964	7.96824		15.7441	6.94059		44.8799	4.19653		15.7661	4.02058		36.5153	0.84625		54.4477	0.03513		51.2391	0.01864
46.6514	9.71808		45.1157	7.9695		15.7591	6.94327		44.9869	4.19608		15.7696	4.02106		36.5699	0.8445		54.5933	0.03507		51.3128	0.01863
46.7831	9.7107		45.199	7.96987		15.7702	6.94645		45.0343	4.19984		15.7751	4.02083		36.6542	0.84331		54.6692	0.03514		51.3627	0.01838
46.8248	9.71059		45.2342	7.96902		15.7822	6.9483		45.0615	4.19943		15.7936	4.02137		36.6792	0.84544		54.6919	0.03529		51.4864	0.01875
46.8546	9.71952		45.3261	7.96682		15.7973	6.94699		45.114	4.19866		15.8216	4.02228		36.7153	0.84595		54.7695	0.03539		51.5093	0.01859
46.9216	9.72361		45.4188	7.96623		15.8149	6.94381		45.1642	4.19898		15.8316	4.02252		36.7589	0.84523		54.8218	0.03532		51.5666	0.01839
46.9663	9.72855		45.4468	7.96675		15.837	6.93983		45.2533	4.19832		15.8396	4.02184		36.8152	0.84436		54.9334	0.0353		51.6059	0.01849
47.0251	9.71988		45.4913	7.96759		15.8581	6.93792		45.3524	4.1977		15.8586	4.0199		36.8972	0.84258		55.0232	0.03549		51.687	0.01837
47.1166	9.71653		45.5286	7.96755		15.8712	6.93496		45.3595	4.19661		15.9117	4.0154		36.9251	0.84462		55.0642	0.03525		51.8163	0.01813
47.1873	9.7196		45.6399	7.96551		15.8918	6.9292		45.4184	4.19707		15.9577	4.00656		36.946	0.84582		55.1226	0.03542		51.8835	0.01789
47.2149	9.73044		45.7161	7.96403		15.943	6.92142		45.478	4.19691		15.9672	4.00047		36.9838	0.84499		55.1732	0.03549		51.9146	0.01789
47.2729	9.73996		45.7311	7.96633		15.9952	6.91916		45.5297	4.19508		15.9722	3.99898		37.0303	0.84595		55.2952	0.03544		51.9874	0.01789
47.3421	9.73273		45.7778	7.96759		16.0098	6.91943		45.6044	4.1944		15.9782	3.99986		37.0838	0.84549		55.4138	0.03564		52.0251	0.0178
47.4449	9.73056		45.8324	7.96775		16.0178	6.91943		45.692	4.19432		16.0067	4.00082		37.1652	0.84416		55.4295	0.03546		52.1389	0.01783
47.4851	9.73196		45.8855	7.96809		16.0239	6.91842		45.7243	4.19511		16.0352	3.99999		37.1925	0.84654		55.5027	0.03528		52.2028	0.01745
47.5409	9.73801		45.9753	7.96646		16.0309	6.91599		45.7624	4.19598		16.0493	3.99763		37.2262	0.84646		55.5472	0.03532		52.2724	0.01732
47.5632	9.74841		46.0571	7.96471		16.045	6.91386		45.8126	4.19161		16.0617	3.99679		37.2698	0.84553		55.6196	0.0354		52.3002	0.01736
47.6242	9.7532		46.0873	7.96629		16.0731	6.91248		45.8981	4.19101		16.0808	3.99681		37.321	0.84546		55.6859	0.03541		52.3772	0.01771
47.6987	9.74888		46.1361	7.9676		16.0877	6.91005		46.0029	4.18823		16.1098	3.99613		37.4006	0.84244		55.7957	0.03544		52.4484	0.01775
47.8088	9.74523		46.1907	7.96735		16.0992	6.90922		46.0324	4.18573		16.1283	3.99202		37.4425	0.84458		55.8515	0.03548		52.6073	0.01763
47.8632	9.74798		46.2323	7.96528		16.1253	6.90848		46.069	4.18571		16.1493	3.9867		37.4616	0.84647		55.9065	0.03561		52.6334	0.01765
47.8885	9.75447		46.391	7.96379		16.1761	6.90327		46.125	4.18845		16.1833	3.98587		37.5192	0.84663		55.9797	0.03562		52.6678	0.0173
47.9555	9.75669		46.4083	7.96504		16.2047	6.89287		46.1889	4.1864		16.2068	3.98833		37.5622	0.8474		56.046	0.03554		52.7407	0.01709
48.0068	9.74886		46.4377	7.96623		16.2158	6.88919		46.2801	4.18501		16.2163	3.99109		37.6168	0.84826		56.1916	0.03549		52.7898	0.01696
48.1095	9.74352		46.4951	7.96654		16.2228	6.88896		46.3354	4.18473		16.2248	3.99103		37.7104	0.84662		56.2395	0.03539		52.8734	0.01659
48.1877	9.73817		46.5447	7.96639		16.2313	6.88875		46.3677	4.18485		16.2424	3.98849		37.7267	0.84821		56.2762	0.03517		52.9577	0.01643
48.219	9.74074		46.6438	7.96523		16.2514	6.88874		46.4093	4.18344		16.2639	3.9874		37.7436	0.84974		56.332	0.03547		53.0199	0.01656
48.2562	9.74924		46.6962	7.9648		16.2755	6.8884		46.4675	4.18198		16.2759	3.98738		37.8052	0.84933		56.4	0.03573		53.0608	0.01665
48.3269	9.75114		46.73	7.96666		16.2916	6.8857		46.5379	4.18201		16.2894	3.9866		37.8319	0.84866		56.4784	0.03567		53.1181	0.01692
48.3946	9.7413		46.7687	7.96732		16.3132	6.88388		46.6362	4.18213		16.3149	3.98466		37.9301	0.84617		56.5962	0.03604		53.1902	0.0171
48.4854	9.73302		46.824	7.96782		16.3308	6.88304		46.6829	4.18246		16.3529	3.98404		37.9772	0.84645		56.6467	0.03599		53.3114	0.01749
48.5271	9.73107		46.8858	7.96728		16.3579	6.88087		46.7145	4.1842		16.3914	3.98518		37.997	0.84882		56.6912	0.03603		53.3687	0.01726
48.5651	9.73097		47.015	7.96364		16.3795	6.8745		46.7598	4.18569		16.4215	3.98427		38.0511	0.84837		56.7566	0.03605		53.4006	0.01695
48.6112	9.73314		47.0603	7.96449		16.4257	6.86975		46.8122	4.1855		16.436	3.98362		38.108	0.84795		56.8107	0.03619		53.4473	0.01696
48.6633	9.72755		47.094	7.96627		16.4493	6.87196		46.8811	4.18563		16.4445	3.98492		38.14	0.84758		56.9188	0.03633		53.5046	0.01701
48.7378	9.71693		47.1371	7.9657		16.4589	6.87679		46.9816	4.18592		16.4565	3.98675		38.2161	0.84568		57.0086	0.03641		53.5816	0.01726
48.8397	9.71		47.1917	7.96589		16.4689	6.88092		47.024	4.18618		16.479	3.98718		38.269	0.84702		57.0382	0.03635		53.715	0.01753
48.8866	9.71016		47.2721	7.96455		16.48	6.88273		47.0635	4.18472		16.4975	3.98604		38.283	0.84913		57.1272	0.03652		53.7642	0.01742
48.9268	9.71614		47.3353	7.96231		16.4946	6.88178		47.1217	4.18472		16.5125	3.98551		38.319	0.84838		57.1751	0.0363		53.8018	0.01707
48.9894	9.71674		47.3805	7.96341		16.5142	6.8831		47.1942	4.18491		16.5315	3.9875		38.3586	0.84917		57.3007	0.03646		53.8616	0.01716
49.0534	9.71014		47.42	7.96442		16.5297	6.88449		47.2875	4.18474		16.559	3.98916		38.4295	0.84742		57.414	0.03672		53.9189	0.01745
49.1323	9.70603		47.471	7.96497		16.5468	6.88571		47.3299	4.18429		16.5896	3.98894		38.5033	0.84883		57.4323	0.03685		54.009	0.01768
49.1992	9.70576		47.5442	7.96335		16.5709	6.88644		47.3615	4.18488		16.6091	3.98785		38.5335	0.85094		57.5091	0.03715		54.1015	0.01775
49.2476	9.71131		47.6656	7.96073		16.6076	6.88553		47.4024	4.19011		16.6356	3.98862		38.5632	0.8504		57.5387	0.03734		54.1383	0.01785
49.2878	9.71928		47.6907	7.96245		16.6548	6.88176		47.4606	4.1877		16.6591	3.99059		38.6132	0.84927		57.6128	0.03742		54.1891	0.01814
49.3325	9.72139		47.7245	7.96415		16.6789	6.88205		47.5202	4.18456		16.6721	3.99271		38.6632	0.84933		57.7131	0.0374		54.2464	0.01819
49.4091	9.71571		47.7855	7.96425		16.689	6.88354		47.63	4.18268		16.6806	3.99403		38.7207	0.84739		57.7968	0.03757		54.3135	0.01829
49.5208	9.71395		47.8279	7.96448		16.696	6.88452		47.6839	4.18164		16.6896	3.99391		38.7713	0.84814		57.8308	0.03746		54.4331	0.01853
49.5595	9.7191		47.8803	7.96367		16.7076	6.88522		47.7126	4.17945		16.7076	3.99328		38.7963	0.85005		57.9302	0.03734		54.492	0.01813
49.5997	9.72907		47.9909	7.96224		16.7347	6.88503		47.755	4.17844		16.7391	3.99271		38.8399	0.85072		57.9633	0.03718		54.5313	0.0178
49.6518	9.73466		48.0354	7.96275		16.7553	6.8837		47.8196	4.17709		16.7627	3.99161		38.8951	0.85111		58.0627	0.03717		54.5837	0.01764
49.7121	9.73377		48.0756	7.96406		16.7739	6.88253		47.9374	4.17514		16.7842	3.99033		38.977	0.85046		58.1491	0.0373		54.6386	0.01748
49.7984	9.73002		48.1273	7.96411		16.793	6.88175		47.979	4.17454		16.8177	3.98676		39.0358	0.84988		58.2223	0.03732		54.7164	0.01783
49.8729	9.72709		48.1926	7.96455		16.808	6.88107		48.0056	4.17325		16.8607	3.9827		39.0532	0.85133		58.2659	0.03741		54.8425	0.01804
49.9131	9.72937		48.2953	7.96028		16.8407	6.87543		48.0515	4.1738		16.8832	3.98216		39.0863	0.85181		58.3173	0.03752		54.8711	0.01786
49.9614	9.73784		48.3413	7.9609		16.8839	6.86622		48.1133	4.17333		16.8947	3.98486		39.1352	0.8512		58.381	0.03766		54.9415	0.01816
50.0232	9.74116		48.3729	7.96268		16.9	6.86462		48.1822	4.17089		16.9032	3.98718		39.1706	0.85086		58.4734	0.03786		54.9923	0.01831
50.1021	9.73398		48.4224	7.96302		16.9105	6.8684		48.2849	4.16985		16.9142	3.98936		39.2555	0.85005		58.606	0.03804		55.0766	0.01841
50.1944	9.73051		48.4791	7.9633		16.92	6.87144		48.3244	4.16993		16.9292	3.99109		39.3055	0.85146		58.6417	0.03787		55.1626	0.01865
50.2346	9.7314		48.5596	7.96173		16.9311	6.87319		48.3481	4.1695		16.9423	3.9921		39.3351	0.85373		58.7141	0.03817		55.2363	0.01873
50.2748	9.74112		48.6601	7.9608		16.9442	6.87105		48.4005	4.16779		16.9588	3.99141		39.3723	0.85386		58.7594	0.03809		55.2838	0.01871
50.318	9.74737		48.6888	7.96233		16.9617	6.86765		48.4558	4.16751		16.9838	3.99024		39.4194	0.8528		58.844	0.03794		55.3247	0.01832
50.3678	9.74437		48.7298	7.96369		16.9793	6.8655		48.5305	4.16755		16.9928	3.98841		39.4834	0.85016		58.9469	0.03784		55.3853	0.018
50.4408	9.73855		48.7893	7.96366		17.0029	6.8632		48.6346	4.16769		17.0058	3.98525		39.5496	0.84864		59.0315	0.03776		55.4713	0.01847
50.5294	9.73565		48.8181	7.96387		17.0105	6.86146		48.6684	4.16988		17.0573	3.98015		39.5723	0.85039		59.0472	0.03781		55.5917	0.01867
50.5785	9.73497		48.943	7.96063		17.0401	6.85826		48.7071	4.17719		17.1069	3.97744		39.5996	0.85057		59.089	0.03774		55.6268	0.01861
50.6239	9.74358		48.9875	7.95931		17.1069	6.85143		48.7595	4.17604		17.1224	3.9768		39.6531	0.84952		59.2102	0.03787		55.6694	0.01876
50.676	9.74498		49.0234	7.96042		17.1441	6.84875		48.8199	4.17503		17.1329	3.97664		39.6996	0.85013		59.3053	0.03815		55.7284	0.01884
50.743	9.73694		49.073	7.96105		17.1531	6.84925		48.9204	4.17563		17.1419	3.97598		39.7914	0.84792		59.3986	0.03828		55.7906	0.01887
50.8584	9.73228		49.1261	7.96092		17.1582	6.85025		48.9699	4.17534		17.1554	3.97499		39.8472	0.84837		59.4334	0.03848		55.8831	0.01926
50.903	9.73207		49.1936	7.95951		17.1647	6.85106		48.998	4.17547		17.1754	3.97421		39.8653	0.84963		59.484	0.0387		55.965	0.01959
50.9335	9.74237		49.2934	7.95776		17.1803	6.85157		49.0461	4.17786		17.1949	3.97318		39.8932	0.84945		59.5407	0.03859		56.0084	0.02001
50.9886	9.74989		49.3408	7.95766		17.2044	6.85173		49.1315	4.17502		17.2124	3.97112		39.9414	0.84923		59.6035	0.03836		56.06	0.01984
51.0452	9.74924		49.3724	7.95967		17.2225	6.8519		49.2478	4.17284		17.2319	3.97031		39.9937	0.84794		59.7177	0.03839		56.141	0.0197
51.1085	9.74611		49.427	7.96055		17.2405	6.85108		49.2859	4.1722		17.2589	3.97045		40.0763	0.84654		59.818	0.0385		56.2213	0.01975
51.2335	9.74441		49.4744	7.96039		17.2616	6.85296		49.3175	4.17342		17.2955	3.96692		40.0995	0.8494		59.8563	0.03854		56.3285	0.01975
51.27	9.7469		49.5893	7.95788		17.2878	6.85634		49.3541	4.17897		17.3205	3.96062		40.1222	0.85058		59.9235	0.03854		56.3703	0.01993
51.2998	9.75725		49.6438	7.95774		17.3249	6.85709		49.3993	4.1791		17.3335	3.95872		40.1821	0.85099		59.9819	0.03844		56.4096	0.02006
51.3519	9.76207		49.6661	7.95924		17.3526	6.85384		49.4582	4.17555		17.344	3.95969		40.2216	0.85117		60.0752	0.03854		56.4661	0.01997
51.4174	9.75457		49.7228	7.96008		17.3686	6.8507		49.553	4.17106		17.3565	3.96141		40.3018	0.84935		60.1676	0.0386		56.5258	0.02004
51.5305	9.74992		49.7846	7.96023		17.3797	6.84791		49.6097	4.17454		17.3715	3.96236		40.357	0.85039		60.2129	0.03873		56.6061	0.02027
51.5692	9.74771		49.8463	7.96065		17.3923	6.84531		49.6406	4.17219		17.385	3.96156		40.3739	0.85096		60.2713	0.03876		56.7125	0.02021
51.593	9.75735		49.921	7.95824		17.4083	6.84347		49.6902	4.16579		17.4015	3.96023		40.4192	0.85168		60.3237	0.03871		56.7543	0.02043
51.6615	9.76773		49.9928	7.95706		17.4279	6.84238		49.762	4.16362		17.422	3.95848		40.4558	0.85154		60.3865	0.03875		56.801	0.02065
51.7151	9.7711		50.0258	7.95893		17.448	6.83903		49.8747	4.16232		17.442	3.95491		40.5047	0.85111		60.478	0.03865		56.8632	0.02037
51.7873	9.76461		50.0711	7.9599		17.4711	6.83436		49.9393	4.16141		17.4636	3.95169		40.6035	0.84944		60.6001	0.03819		56.932	0.02036
51.8945	9.76156		50.1199	7.95958		17.5093	6.83062		49.9479	4.16185		17.4926	3.9488		40.6296	0.85301		60.6524	0.03832		57.0597	0.02056
51.9317	9.76447		50.2377	7.95716		17.5611	6.82756		49.9623	4.16427		17.5346	3.94699		40.6668	0.85502		60.6803	0.03846		57.1096	0.02053
51.9637	9.77341		50.3002	7.95643		17.5786	6.82136		50.0815	4.16521		17.5661	3.94725		40.7105	0.85435		60.7509	0.03838		57.1432	0.02047
52.0203	9.77769		50.3325	7.95863		17.5857	6.81311		50.1224	4.16288		17.5841	3.94811		40.7558	0.85504		60.8259	0.03832		57.2038	0.02035
52.059	9.76906		50.382	7.95941		17.5907	6.80813		50.1971	4.16128		17.5956	3.9485		40.8511	0.85336		60.9567	0.03826		57.2636	0.02026
52.193	9.76392		50.4344	7.95981		17.5977	6.80783		50.2625	4.16196		17.6051	3.94848		40.8726	0.85381		61.0029	0.03827		57.3168	0.02001
52.2555	9.76501		50.4998	7.95941		17.6168	6.80793		50.3034	4.16106		17.6207	3.94839		40.9075	0.85561		61.05	0.03834		57.4781	0.01962
52.28	9.77083		50.5917	7.9571		17.6474	6.80698		50.345	4.16115		17.6317	3.94801		40.9372	0.85559		61.1163	0.03862		57.5157	0.01977
52.3411	9.78067		50.6341	7.95787		17.651	6.80521		50.4046	4.15894		17.6372	3.94708		40.9755	0.85553		61.1886	0.03871		57.5427	0.01962
52.3917	9.78196		50.6606	7.95913		17.6605	6.80321		50.4894	4.15944		17.6647	3.94663		41.0232	0.85644		61.295	0.03855		57.6058	0.01966
52.4594	9.77613		50.7281	7.95912		17.6886	6.80061		50.5777	4.16339		17.7032	3.94607		41.1371	0.85637		61.3848	0.0384		57.6836	0.0199
52.5569	9.7733		50.7762	7.95996		17.7148	6.79503		50.6043	4.16032		17.7402	3.945		41.165	0.85704		61.4275	0.0384		57.8162	0.01927
52.5986	9.77753		50.8559	7.95695		17.7328	6.7838		50.6387	4.16249		17.7697	3.94215		41.1819	0.85625		61.4755	0.03855		57.84	0.01902
52.6276	9.78426		50.9442	7.95508		17.7469	6.77493		50.7105	4.16403		17.7857	3.94099		41.2348	0.85579		61.5348	0.03844		57.8735	0.01879
52.6827	9.78992		50.9852	7.95654		17.7816	6.77291		50.7708	4.16233		17.7972	3.94041		41.2737	0.85435		61.6063	0.03862		57.9415	0.01886
52.743	9.77917		51.0218	7.95758		17.8167	6.77613		50.8836	4.16046		17.8098	3.93991		41.351	0.85147		61.7275	0.0386		58.0037	0.0188
52.8509	9.76926		51.0685	7.95778		17.8343	6.77966		50.9274	4.16024		17.8243	3.93945		41.4074	0.85081		61.8086	0.03875		58.0807	0.01852
52.9365	9.76882		51.1187	7.95721		17.8469	6.78108		50.9604	4.16025		17.8373	3.93893		41.4312	0.85229		61.8504	0.03892		58.2117	0.01874
52.9589	9.77599		51.1984	7.95462		17.8609	6.77872		51.0078	4.16197		17.8568	3.9392		41.4632	0.853		61.9149	0.03901		58.2428	0.01877
53.0184	9.78045		51.2882	7.9533		17.8805	6.77833		51.0645	4.16131		17.8808	3.94079		41.5272	0.85339		61.9716	0.03918		58.2788	0.01866
53.0705	9.78018		51.3241	7.95463		17.9001	6.77956		51.145	4.16191		17.9008	3.94075		41.6161	0.85342		62.0579	0.03973		58.3533	0.01879
53.1479	9.77117		51.3715	7.95493		17.9182	6.77927		51.2182	4.16341		17.9233	3.93806		41.6533	0.85031		62.1547	0.03983		58.4131	0.01846
53.232	9.76847		51.4333	7.95509		17.9353	6.77704		51.2541	4.16252		17.9538	3.93424		41.6719	0.85168		62.2079	0.03964		58.5326	0.01827
53.2797	9.76908		51.5101	7.95304		17.9609	6.77608		51.2886	4.16299		17.9944	3.93088		41.7143	0.85265		62.2576	0.03959		58.6096	0.01809
53.3005	9.77265		51.5826	7.95127		18.0056	6.77751		51.3396	4.16257		18.0154	3.93056		41.7446	0.85272		62.3029	0.03972		58.6391	0.01798
53.3668	9.77919		51.6322	7.95442		18.0393	6.7784		51.402	4.16264		18.0259	3.9332		41.794	0.85263		62.3858	0.03996		58.6898	0.0179
53.4442	9.77392		51.6602	7.95568		18.0528	6.77895		51.499	4.16261		18.0354	3.93643		41.8399	0.85115		62.4965	0.04		58.7562	0.01793
53.5588	9.76137		51.7176	7.95582		18.0609	6.78036		51.5665	4.16359		18.0514	3.93967		41.9224	0.85029		62.6011	0.03997		58.8364	0.01812
53.596	9.7641		51.7585	7.9552		18.0699	6.7831		51.6045	4.16468		18.0699	3.94077		41.9562	0.85315		62.6238	0.04007		58.9338	0.01812
53.6325	9.76684		51.8253	7.95386		18.0855	6.7832		51.6497	4.16275		18.0839	3.94026		41.9968	0.85439		62.6953	0.04001		58.9789	0.01828
53.669	9.77282		51.9359	7.95246		18.1041	6.78075		51.6971	4.16258		18.0984	3.9416		42.0387	0.85335		62.7485	0.03997		59.0157	0.01824
53.7412	9.7733		51.9775	7.95313		18.1202	6.77858		51.7675	4.16235		18.1169	3.94326		42.0881	0.85081		62.8348	0.04015		59.0665	0.01828
53.791	9.76654		52.0113	7.95391		18.1372	6.78026		51.8759	4.16314		18.1395	3.9438		42.173	0.84958		62.9273	0.04011		59.1344	0.01855
53.867	9.76361		52.0601	7.95405		18.1598	6.78129		51.9226	4.16267		18.167	3.94275		42.2049	0.85113		62.9926	0.04004		59.2417	0.01867
53.9518	9.7707		52.1448	7.95168		18.1885	6.78021		51.9549	4.16142		18.2055	3.93986		42.2416	0.8527		63.031	0.04013		59.3563	0.01868
53.9786	9.78187		52.2447	7.94975		18.2191	6.77561		52.0145	4.16251		18.239	3.93878		42.2735	0.85392		63.0981	0.04002		59.3891	0.01833
54.0136	9.78723		52.2676	7.95149		18.2543	6.76954		52.0727	4.16215		18.2605	3.93934		42.3206	0.85454		63.1705	0.0401		59.4325	0.01814
54.1238	9.78141		52.315	7.95269		18.2759	6.76654		52.1294	4.16083		18.2755	3.94016		42.3683	0.85547		63.3362	0.04022		59.4857	0.0187
54.1915	9.77761		52.3732	7.95219		18.294	6.7665		52.2134	4.15927		18.277	3.9409		42.4642	0.85599		63.3728	0.04034		59.561	0.01836
54.2667	9.77745		52.4242	7.9526		18.2955	6.76787		52.2508	4.16115		18.284	3.94125		42.4886	0.85853		63.4059	0.04041		59.6511	0.01843
54.3128	9.78397		52.5283	7.95106		18.2995	6.76851		52.2967	4.16308		18.3206	3.94126		42.5159	0.8588		63.5132	0.04047		59.7141	0.01857
54.3389	9.79208		52.585	7.95056		18.3226	6.7678		52.3427	4.16044		18.3446	3.94117		42.5601	0.85888		63.528	0.04052		59.7526	0.0184
54.3984	9.79771		52.6166	7.95193		18.3583	6.76669		52.398	4.15687		18.3591	3.94112		42.6014	0.85859		63.6448	0.04053		59.7976	0.01835
54.4862	9.79757		52.6669	7.95265		18.3733	6.76682		52.5193	4.15526		18.3771	3.94082		42.6647	0.85626		63.7233	0.04071		59.8754	0.01863
54.583	9.7927		52.7049	7.95298		18.3869	6.76693		52.5804	4.15329		18.4031	3.9392		42.7263	0.85756		63.7939	0.04073		60.0105	0.01883
54.6321	9.79463		52.7681	7.95195		18.4095	6.7664		52.6062	4.15152		18.4371	3.93576		42.7525	0.85873		63.8393	0.04055		60.0752	0.01889
54.6693	9.80635		52.8866	7.9498		18.4356	6.76611		52.6471	4.15382		18.4606	3.93299		42.7938	0.85887		63.8977	0.04047		60.0981	0.0189
54.7155	9.80635		52.9354	7.95009		18.4643	6.76818		52.7225	4.1517		18.4726	3.93472		42.8513	0.85899		63.9622	0.04046		60.1669	0.01919
54.7736	9.80252		52.9735	7.95138		18.4894	6.77109		52.8044	4.15009		18.4876	3.93606		42.9211	0.85876		64.0869	0.04068		60.2267	0.01924
54.8591	9.79472		53.0194	7.95134		18.5065	6.77149		52.8733	4.14887		18.5027	3.93758		43.0094	0.85656		64.175	0.04054		60.2537	0.01932
54.9529	9.78827		53.0675	7.9515		18.521	6.77255		52.9013	4.14863		18.5167	3.93908		43.0164	0.85721		64.1933	0.0406		60.3855	0.01955
54.9954	9.78924		53.1365	7.95049		18.5326	6.77384		52.9466	4.14956		18.5302	3.93757		43.0466	0.85823		64.2735	0.04086		60.4502	0.01949
55.0348	9.79542		53.2284	7.94872		18.5477	6.7737		53.0019	4.14827		18.5482	3.93598		43.0926	0.85778		64.3188	0.04087		60.5042	0.01948
55.0854	9.79361		53.2665	7.95009		18.5713	6.77038		53.0636	4.1465		18.5672	3.93505		43.128	0.85771		64.4139	0.04091		60.5468	0.01955
55.1554	9.78495		53.3124	7.95088		18.5964	6.76735		53.1562	4.14614		18.5857	3.93368		43.2065	0.85619		64.5534	0.04116		60.6197	0.01958
55.2581	9.77782		53.3684	7.94986		18.6205	6.76421		53.2065	4.14772		18.6087	3.93108		43.2646	0.85622		64.5839	0.04124		60.7204	0.01967
55.3013	9.77483		53.4266	7.94936		18.6552	6.76029		53.241	4.14624		18.6487	3.92827		43.2844	0.85773		64.6406	0.04132		60.8121	0.02011
55.34	9.77718		53.5623	7.94815		18.7069	6.75633		53.2833	4.14794		18.7013	3.92683		43.3274	0.85743		64.7051	0.04133		60.8415	0.02033
55.3869	9.78171		53.5867	7.9483		18.7335	6.75362		53.3336	4.14694		18.7188	3.92702		43.3727	0.85781		64.7653	0.04119		60.8972	0.02032
55.4382	9.78065		53.6248	7.9496		18.7421	6.75618		53.4011	4.14674		18.7243	3.92774		43.4233	0.85574		64.8847	0.04102		60.9529	0.02045
55.5149	9.77321		53.6657	7.94993		18.7471	6.75825		53.5002	4.14654		18.7308	3.92637		43.4913	0.85375		64.958	0.04088		61.0282	0.0207
55.6124	9.76783		53.7145	7.94991		18.7526	6.75822		53.5483	4.14561		18.7438	3.92441		43.5384	0.85561		64.9876	0.04058		61.1601	0.02084
55.6541	9.76655		53.7813	7.94968		18.7652	6.75704		53.5878	4.14593		18.7673	3.92544		43.5605	0.85608		65.0556	0.04052		61.2141	0.0208
55.6995	9.7761		53.8617	7.94736		18.7853	6.75503		53.6416	4.14855		18.7853	3.92718		43.6041	0.85608		65.1141	0.04054		61.26	0.02107
55.7494	9.78086		53.9134	7.94782		18.7983	6.75648		53.6991	4.14866		18.7988	3.92721		43.6407	0.85571		65.1882	0.04057		61.2821	0.02107
55.8089	9.77577		53.9493	7.94903		18.8104	6.75757		53.8061	4.14845		18.8158	3.92604		43.7221	0.85508		65.3181	0.0406		61.3574	0.02128
55.8833	9.77214		54.0025	7.94966		18.8265	6.75598		53.8535	4.14807		18.8458	3.92478		43.7965	0.85622		65.3739	0.04078		61.4589	0.02153
55.9622	9.77171		54.07	7.94921		18.8521	6.75072		53.8858	4.14751		18.8794	3.92506		43.811	0.85791		65.4201	0.04087		61.5424	0.02198
56.0091	9.77742		54.1899	7.94663		18.8882	6.74167		53.9318	4.15361		18.9039	3.9244		43.8668	0.85774		65.4681	0.04095		61.585	0.02207
56.0538	9.7868		54.2315	7.94691		18.9455	6.73375		53.9791	4.15299		18.9219	3.92271		43.9006	0.85784		65.5256	0.04081		61.6308	0.02208
56.1022	9.79009		54.2445	7.94877		18.9606	6.72853		54.0517	4.14921		18.9254	3.92106		43.9523	0.85714		65.598	0.04066		61.6931	0.02227
56.1654	9.78638		54.3234	7.94882		18.9651	6.72677		54.1737	4.14913		18.9329	3.91926		44.0313	0.85571		65.7541	0.04052		61.7569	0.02205
56.289	9.78507		54.3708	7.94998		18.9696	6.727		54.2068	4.14884		18.9729	3.91705		44.0563	0.8578		65.7776	0.04045		61.8707	0.02216
56.3351	9.78682		54.434	7.94939		18.9812	6.72732		54.2384	4.14854		18.9944	3.91885		44.0895	0.85966		65.8561	0.04038		61.9453	0.02233
56.3709	9.79626		54.5094	7.94836		19.0264	6.72526		54.2786	4.14756		19.0035	3.91944		44.1191	0.86034		65.9215	0.04041		61.9845	0.02236
56.4178	9.80311		54.5676	7.94899		19.0485	6.72377		54.3303	4.14605		19.0119	3.91884		44.1895	0.86125		65.993	0.04033		62.0378	0.0225
56.4714	9.80195		54.6085	7.95051		19.0575	6.72357		54.4653	4.14424		19.039	3.91681		44.2743	0.86033		66.0862	0.0401		62.0918	0.02255
56.5607	9.79806		54.6573	7.95136		19.0681	6.72325		54.5141	4.14409		19.091	3.91393		44.3202	0.86026		66.163	0.03995		62.177	0.02236
56.6373	9.79389		54.7177	7.95183		19.0962	6.72115		54.5277	4.14581		19.1385	3.9138		44.3394	0.8616		66.2048	0.04008		62.294	0.02235
56.6761	9.79257		54.8124	7.94947		19.1284	6.71651		54.5952	4.14923		19.1475	3.91172		44.3807	0.86093		66.2563	0.04016		62.3309	0.02218
56.7237	9.80126		54.8785	7.94828		19.15	6.70735		54.6534	4.14562		19.151	3.90794		44.4138	0.86064		66.3191	0.04046		62.3497	0.02246
56.7758	9.80521		54.9015	7.95017		19.1756	6.70537		54.7094	4.14379		19.1555	3.90538		44.458	0.85982		66.3888	0.04065		62.4521	0.02222
56.8383	9.79632		54.9561	7.95116		19.1942	6.70833		54.8142	4.14346		19.1675	3.9109		44.5592	0.85797		66.5458	0.04075		62.5127	0.02209
56.9492	9.79121		55.0085	7.95162		19.2077	6.71109		54.8559	4.14446		19.2206	3.91291		44.6022	0.85885		66.5937	0.04078		62.5839	0.02217
57.0013	9.79056		55.0817	7.95153		19.2168	6.71239		54.8825	4.14532		19.2331	3.91197		44.6272	0.86103		66.6382	0.04096		62.6862	0.02215
57.0311	9.7961		55.1887	7.94989		19.2359	6.70759		54.9449	4.14223		19.2376	3.91073		44.6661	0.86226		66.7053	0.04094		62.7304	0.02214
57.0877	9.8004		55.234	7.95065		19.2545	6.70393		55.0124	4.13983		19.2431	3.9094		44.7126	0.86076		66.7751	0.04104		62.773	0.02206
57.1286	9.79494		55.249	7.95158		19.2695	6.70453		55.1036	4.13917		19.2691	3.90999		44.7806	0.85698		66.8849	0.04113		62.8197	0.02196
57.1949	9.78763		55.3287	7.95137		19.2841	6.70568		55.1596	4.13853		19.3171	3.90969		44.837	0.85703		66.9477	0.04108		62.9065	0.0216
57.3102	9.78274		55.3804	7.95145		19.3042	6.70455		55.1998	4.13679		19.3266	3.90425		44.8655	0.85875		66.9983	0.04105		63.0465	0.02134
57.3512	9.78107		55.4623	7.94811		19.3338	6.70209		55.2436	4.13905		19.3316	3.89925		44.8951	0.85854		67.055	0.04127		63.0743	0.02125
57.3891	9.79022		55.5197	7.94706		19.3916	6.7037		55.2968	4.14187		19.3411	3.89754		44.9335	0.8586		67.1273	0.04168		63.1251	0.02115
57.4539	9.79267		55.5585	7.94798		19.4222	6.70412		55.3506	4.14253		19.4132	3.90533		44.9835	0.85867		67.2119	0.04181		63.184	0.02112
57.5179	9.78793		55.5915	7.94873		19.4298	6.70306		55.4418	4.14318		19.4287	3.9106		45.0509	0.85605		67.3253	0.04187		63.2463	0.02133
57.6176	9.78139		55.6497	7.94911		19.4343	6.70256		55.4878	4.14353		19.4322	3.90875		45.1259	0.85636		67.3741	0.04211		63.3494	0.02119
57.666	9.78057		55.7079	7.94848		19.4418	6.70451		55.5179	4.143		19.4357	3.90609		45.1555	0.85729		67.4168	0.04236		63.4117	0.02129
57.6876	9.79249		55.8091	7.94712		19.474	6.70565		55.5804	4.14292		19.4422	3.90379		45.1805	0.85677		67.47	0.04254		63.4624	0.0211
57.7516	9.80162		55.8658	7.9465		19.5031	6.70556		55.6285	4.14293		19.4812	3.90171		45.1997	0.85632		67.5284	0.04296		63.5042	0.02118
57.7985	9.8033		55.9032	7.94849		19.5167	6.70438		55.7212	4.14152		19.5197	3.90136		45.2881	0.85446		67.6112	0.04314		63.5795	0.02123
57.8707	9.80098		55.9549	7.94952		19.5308	6.70383		55.8346	4.14083		19.5287	3.90316		45.3631	0.85365		67.7185	0.04317		63.6458	0.02106
57.9898	9.80157		55.9987	7.94973		19.5554	6.70507		55.8583	4.14124		19.5353	3.90463		45.3834	0.85611		67.7769	0.04316		63.7686	0.02138
58.0188	9.80037		56.0877	7.94747		19.5991	6.70623		55.8856	4.14746		19.5678	3.90572		45.4206	0.85755		67.8284	0.04328		63.8145	0.02107
58.0732	9.81315		56.1739	7.94659		19.6156	6.70378		55.9445	4.1479		19.6398	3.90652		45.4613	0.85762		67.8859	0.04339		63.8481	0.02108
58.1052	9.81739		56.1962	7.94916		19.6277	6.70228		56.0026	4.14676		19.6433	3.90607		45.5171	0.8581		67.9653	0.04359		63.898	0.02129
58.1699	9.813		56.2751	7.94984		19.6453	6.70246		56.101	4.14715		19.6448	3.90924		45.5915	0.8577		68.0743	0.04392		63.9537	0.0213
58.3121	9.81081		56.3326	7.9497		19.6674	6.70381		56.1563	4.14669		19.6468	3.91148		45.6433	0.85671		68.158	0.04386		64.0192	0.02094
58.3441	9.81349		56.3771	7.9496		19.6809	6.70567		56.1836	4.14723		19.6493	3.91319		45.6642	0.85715		68.1885	0.04398		64.1584	0.02059
58.3605	9.81806		56.4482	7.94828		19.6935	6.70478		56.2303	4.14637		19.6538	3.91448		45.7037	0.85784		68.2565	0.04397		64.2042	0.02048
58.4513	9.83045		56.525	7.94798		19.7035	6.70095		56.2978	4.14207		19.6953	3.91223		45.7374	0.85889		68.3184	0.04386		64.2378	0.02028
58.5026	9.83416		56.5502	7.95007		19.7216	6.69792		56.4098	4.13976		19.7569	3.90919		45.7944	0.85689		68.4004	0.04365		64.327	0.02045
58.5309	9.82656		56.604	7.95136		19.7498	6.69614		56.4629	4.1394		19.7669	3.91032		45.8897	0.85532		68.5329	0.04363		64.3729	0.02047
58.6917	9.82519		56.6478	7.95164		19.7779	6.69344		56.4924	4.13857		19.7709	3.91144		45.9223	0.85943		68.5782	0.0435		64.5285	0.02013
58.7066	9.82116		56.7196	7.95001		19.8136	6.68635		56.5304	4.14065		19.7774	3.9108		45.9467	0.86094		68.621	0.04358		64.5497	0.01982
58.7364	9.83006		56.8352	7.94836		19.8507	6.6809		56.5929	4.13993		19.8524	3.90624		45.9967	0.86107		68.6759	0.04386		64.5817	0.01983
58.8011	9.83425		56.8718	7.95081		19.8673	6.68023		56.6489	4.13691		19.8854	3.90717		46.0507	0.86118		68.7552	0.04408		64.6455	0.01963
58.8525	9.81929		56.9099	7.95209		19.8804	6.6831		56.7336	4.13549		19.8875	3.90781		46.1031	0.85934		68.8668	0.04405		64.7045	0.01977
58.9366	9.81311		56.9688	7.95251		19.8924	6.68535		56.8112	4.13497		19.889	3.90823		46.16	0.85889		68.9401	0.04404		64.7659	0.01931
59.043	9.81172		57.0269	7.95292		19.9055	6.68682		56.8456	4.13277		19.892	3.90889		46.1897	0.8599		68.9776	0.04415		64.9231	0.01968
59.0616	9.8122		57.1196	7.95017		19.9196	6.68766		56.8909	4.12672		19.899	3.9112		46.2222	0.85971		69.0517	0.04406		64.9616	0.01945
59.1115	9.81767		57.1727	7.95076		19.9356	6.68858		56.949	4.12613		19.938	3.91346		46.26	0.861		69.1241	0.04413		64.9927	0.01939
59.1718	9.82046		57.2036	7.95332		19.9547	6.68956		57.0388	4.12629		19.9715	3.90774		46.3071	0.86035		69.1921	0.04416		65.0541	0.01963
59.2105	9.80464		57.2617	7.95298		19.9718	6.68892		57.1128	4.12579		19.9815	3.90261		46.4303	0.85797		69.3342	0.04423		65.1171	0.01929
59.3341	9.79947		57.3149	7.95281		19.9894	6.68702		57.1429	4.12531		19.993	3.9003		46.4524	0.86016		69.3569	0.04398		65.2686	0.01925
59.372	9.79713		57.3831	7.95141		20.0145	6.68216		57.1752	4.12583		20.0465	3.90446		46.4739	0.86091		69.4135	0.04377		65.3005	0.01919
59.3869	9.79864		57.4686	7.95075		20.0527	6.6745		57.2291	4.12763		20.0806	3.9049		46.5198	0.86008		69.4676	0.04396		65.3226	0.0189
59.471	9.80253		57.5102	7.95239		20.0929	6.67291		57.2808	4.12612		20.0846	3.90021		46.5541	0.8602		69.5435	0.04362		65.4029	0.0188
59.5149	9.79808		57.5518	7.95442		20.1145	6.67379		57.3555	4.12531		20.0871	3.89699		46.6157	0.8587		69.6368	0.04372		65.4782	0.0192
59.6355	9.78558		57.5906	7.95558		20.1285	6.67443		57.4488	4.12568		20.0921	3.89506		46.6733	0.85828		69.7274	0.04376		65.5183	0.0196
59.7256	9.78333		57.6474	7.95626		20.1391	6.67376		57.4876	4.12694		20.1126	3.89552		46.7006	0.85894		69.7737	0.04388		65.6723	0.01959
59.7368	9.79077		57.7163	7.95502		20.1506	6.67225		57.5213	4.12746		20.1456	3.89624		46.7576	0.86011		69.8347	0.04397		65.6895	0.01967
59.7762	9.79521		57.8154	7.9544		20.1697	6.67053		57.5795	4.12738		20.1561	3.89413		46.789	0.86049		69.8914	0.04424		65.7296	0.0197
59.8477	9.79804		57.8527	7.95609		20.1893	6.66869		57.6463	4.12714		20.1641	3.88997		46.8349	0.861		69.9716	0.04447		65.7934	0.01978
59.8983	9.79002		57.8987	7.95699		20.2104	6.66706		57.7411	4.12732		20.1911	3.88758		46.9593	0.85699		70.0771	0.04463		65.8508	0.01973
59.9891	9.786		57.9504	7.95808		20.2265	6.66583		57.7877	4.12641		20.2472	3.88579		46.9686	0.85921		70.1294	0.04447		65.9138	0.0201
60.0598	9.78951		58.0164	7.9568		20.2481	6.66379		57.8229	4.12557		20.2847	3.88121		46.9936	0.86051		70.18	0.04414		66.0604	0.0202
60.0821	9.78984		58.117	7.95564		20.2963	6.65951		57.8782	4.13027		20.2917	3.87961		47.0564	0.85958		70.2419	0.04392		66.0931	0.02028
60.1298	9.79459		58.1629	7.95768		20.3219	6.65396		57.945	4.12914		20.2962	3.88209		47.0819	0.86058		70.2863	0.04375		66.1332	0.02023
60.2072	9.7901		58.188	7.95931		20.3355	6.65181		58.034	4.12763		20.3067	3.88429		47.1418	0.85974		70.4485	0.04375		66.1946	0.02079
60.3285	9.77932		58.2484	7.95957		20.342	6.6517		58.1015	4.1302		20.3297	3.88577		47.1953	0.85942		70.5252	0.0436		66.2544	0.02064
60.3769	9.77672		58.29	7.95994		20.3511	6.65214		58.1324	4.13249		20.3397	3.88574		47.2499	0.86285		70.5645	0.04359		66.3666	0.02094
60.4059	9.78156		58.3726	7.95986		20.3671	6.65251		58.1705	4.13165		20.3542	3.88429		47.2784	0.86227		70.6238	0.04372		66.4247	0.02098
60.4558	9.78872		58.4738	7.95956		20.3852	6.65145		58.2143	4.13286		20.3737	3.8858		47.3284	0.86213		70.6857	0.04372		66.4607	0.02088
60.5131	9.79156		58.509	7.96179		20.4028	6.64856		58.2667	4.13221		20.3907	3.88764		47.3656	0.86262		70.7581	0.04368		66.532	0.0211
60.5771	9.78666		58.5442	7.96343		20.4214	6.64498		58.3945	4.13084		20.4073	3.88823		47.4731	0.85903		70.8731	0.04367		66.5909	0.02145
60.6456	9.78079		58.5866	7.96455		20.441	6.64179		58.4419	4.12899		20.4353	3.88425		47.5063	0.8614		70.9298	0.04398		66.7252	0.02177
60.72	9.78092		58.6462	7.96501		20.4636	6.63901		58.4692	4.12625		20.4978	3.87969		47.515	0.86272		70.9603	0.04393		66.7825	0.02201
60.7624	9.79022		58.7682	7.96368		20.4952	6.63201		58.5453	4.12648		20.5303	3.87862		47.572	0.86165		71.0406	0.04408		66.8218	0.02235
60.8078	9.79533		58.8056	7.96593		20.5385	6.62725		58.6092	4.12576		20.5358	3.88002		47.6039	0.86208		71.1051	0.04405		66.8619	0.02202
60.8689	9.78711		58.8372	7.96829		20.5626	6.62702		58.6487	4.12397		20.5398	3.88175		47.6533	0.86142		71.2655	0.04406		66.9184	0.02201
60.9575	9.78008		58.9097	7.96859		20.5801	6.62789		58.7607	4.12468		20.5473	3.88202		47.7684	0.86146		71.3056	0.04395		66.9839	0.02192
61.0527	9.77759		58.937	7.97012		20.5932	6.62858		58.7952	4.12653		20.5758	3.88212		47.7777	0.86273		71.3266	0.04407		67.0838	0.02195
61.0795	9.78009		59.059	7.96985		20.6038	6.62844		58.8182	4.12966		20.6039	3.88196		47.7987	0.86358		71.4295	0.04423		67.1559	0.02176
61.1153	9.78547		59.1309	7.9693		20.6133	6.62731		58.8684	4.12691		20.6184	3.88114		47.8632	0.86269		71.4757	0.04411		67.196	0.02174
61.1778	9.78552		59.1474	7.97182		20.6279	6.6259		58.9259	4.12451		20.6334	3.88048		47.887	0.86251		71.5602	0.04402		67.2468	0.02219
61.2381	9.78274		59.2012	7.97355		20.648	6.62562		59.04	4.12337		20.6584	3.88031		47.9905	0.85967		71.6448	0.04408		67.3213	0.02221
61.3564	9.77565		59.2472	7.9744		20.6676	6.62389		59.1032	4.12074		20.6869	3.87821		48.0265	0.85937		71.732	0.04442		67.4433	0.02234
61.4145	9.77102		59.3168	7.97506		20.6927	6.62107		59.1212	4.11877		20.7169	3.87109		48.0434	0.86184		71.7747	0.04457		67.5219	0.02248
61.4427	9.77187		59.4131	7.97454		20.7319	6.61928		59.1844	4.12462		20.7434	3.8687		48.0887	0.86107		71.841	0.04478		67.5521	0.02279
61.4934	9.77282		59.4612	7.97658		20.769	6.61756		59.2432	4.12243		20.76	3.8711		48.1271	0.86145		71.9142	0.04464		67.5955	0.02272
61.5499	9.76783		59.5035	7.97868		20.7856	6.61726		59.3107	4.11982		20.773	3.87382		48.187	0.86146		72.0259	0.04451		67.6864	0.02266
61.6363	9.75636		59.5502	7.98027		20.7967	6.61626		59.384	4.12127		20.7835	3.87598		48.2736	0.85905		72.1061	0.04449		67.7487	0.02254
61.7211	9.75008		59.5976	7.98099		20.8077	6.61483		59.4256	4.12161		20.7955	3.876		48.3038	0.86046		72.1279	0.04438		67.8289	0.02253
61.7546	9.74938		59.6629	7.98162		20.8218	6.61391		59.4601	4.12337		20.8115	3.87411		48.3282	0.8616		72.1985	0.0444		67.9075	0.02237
61.7985	9.75572		59.7541	7.98063		20.8389	6.6146		59.519	4.12401		20.8305	3.87352		48.3654	0.86087		72.2517	0.04464		67.9534	0.02248
61.8492	9.75933		59.7922	7.98236		20.8665	6.61478		59.5858	4.12291		20.852	3.87355		48.4177	0.86094		72.3275	0.0447		67.9984	0.0221
61.9057	9.75213		59.8453	7.98443		20.8735	6.61426		59.705	4.12347		20.859	3.87302		48.473	0.85753		72.4775	0.04452		68.0753	0.0217
61.9936	9.74522		59.8647	7.98576		20.8921	6.61359		59.7523	4.12452		20.878	3.8716		48.5578	0.85772		72.5063	0.04445		68.1646	0.02166
62.0576	9.74387		59.9502	7.98644		20.9283	6.61257		59.7703	4.12505		20.9481	3.86989		48.577	0.86052		72.5734	0.04435		68.2587	0.02153
62.1015	9.74616		60.0536	7.9855		20.9685	6.60905		59.8299	4.12683		20.9871	3.86948		48.6229	0.86128		72.6205	0.04453		68.3005	0.0219
62.1454	9.75008		60.1268	7.98619		21.0001	6.60331		59.8723	4.12678		20.9986	3.86977		48.6712	0.86147		72.685	0.04448		68.3333	0.02191
62.1975	9.7491		60.1491	7.98921		21.0117	6.60262		59.9426	4.1258		21.0056	3.87026		48.7206	0.86105		72.7923	0.04461		68.4045	0.02207
62.2682	9.74212		60.1929	7.99091		21.0212	6.60623		60.0439	4.12594		21.0136	3.87106		48.7909	0.85977		72.8821	0.04455		68.4765	0.02191
62.3806	9.73743		60.2482	7.99292		21.0353	6.60986		60.087	4.12635		21.0286	3.87229		48.8287	0.86134		72.93	0.0444		68.6026	0.02192
62.4268	9.73536		60.3171	7.99393		21.0524	6.61279		60.1207	4.1267		21.0511	3.87355		48.8589	0.86246		72.9754	0.04449		68.6509	0.02181
62.4684	9.74149		60.4068	7.99378		21.0664	6.61479		60.1889	4.12692		21.0691	3.8732		48.8897	0.86302		73.0469	0.04465		68.7091	0.02177
62.5213	9.74997		60.4499	7.99618		21.0805	6.61529		60.2449	4.12582		21.0877	3.8732		48.9275	0.86267		73.1149	0.04478		68.759	0.02169
62.5816	9.75122		60.4844	7.99899		21.0996	6.61689		60.3311	4.12588		21.1087	3.87507		49.0008	0.86231		73.25	0.04471		68.8221	0.02155
62.6605	9.7505		60.5361	8.0014		21.1192	6.61864		60.3864	4.12435		21.1352	3.87761		49.0915	0.86225		73.3006	0.04479		68.9056	0.02132
62.7304	9.75213		60.6022	8.00326		21.1403	6.61716		60.4173	4.12474		21.1692	3.87521		49.1124	0.86389		73.3486	0.04475		68.9858	0.02099
62.7826	9.7572		60.7214	8.00223		21.1649	6.6131		60.4625	4.12582		21.1942	3.8726		49.1455	0.86421		73.3974	0.04505		69.0357	0.02087
62.8198	9.76593		60.768	8.00327		21.2091	6.60799		60.5257	4.12183		21.2087	3.87213		49.1908	0.86337		73.4584	0.04538		69.0783	0.02098
62.8607	9.76959		60.7759	8.00699		21.2453	6.60668		60.5968	4.11908		21.2227	3.87272		49.2443	0.86276		73.5395	0.04552		69.1348	0.02102
62.9188	9.7632		60.8592	8.00868		21.2608	6.60829		60.7203	4.11733		21.2382	3.87355		49.3205	0.8611		73.6816	0.0456		69.197	0.02099
63.0245	9.75722		60.9095	8.01134		21.2719	6.60993		60.7526	4.1151		21.2512	3.87429		49.353	0.8613		73.7113	0.04547		69.2953	0.02129
63.1019	9.75853		60.9526	8.01197		21.2849	6.60968		60.7763	4.11371		21.2608	3.87393		49.385	0.86269		73.7889	0.04553		69.3886	0.02111
63.1383	9.76585		61.0624	8.01241		21.302	6.60897		60.8259	4.1135		21.2823	3.8734		49.4245	0.86357		73.8595	0.04573		69.4312	0.02118
63.1875	9.76821		61.1098	8.01417		21.3201	6.60934		60.8847	4.11196		21.3093	3.87121		49.4751	0.86447		73.9197	0.04593		69.4787	0.02142
63.2463	9.76546		61.1443	8.01758		21.3377	6.60749		60.9716	4.11155		21.3333	3.86879		49.5466	0.86363		74.006	0.04627		69.536	0.0214
63.3244	9.75946		61.2039	8.01989		21.3558	6.60657		61.0247	4.11055		21.3633	3.86667		49.6076	0.86215		74.0958	0.0466		69.6097	0.02121
63.4085	9.75368		61.2599	8.02058		21.3794	6.60619		61.0765	4.10936		21.4008	3.86272		49.6373	0.86389		74.1394	0.04649		69.7309	0.02107
63.4517	9.75028		61.364	8.01954		21.404	6.60482		61.1088	4.1098		21.4258	3.85912		49.664	0.86493		74.19	0.04657		69.7857	0.02122
63.4941	9.75401		61.4121	8.01961		21.4356	6.60084		61.1741	4.10745		21.4413	3.8574		49.703	0.8648		74.2536	0.04687		69.8259	0.02128
63.5366	9.75669		61.4437	8.02209		21.4633	6.59779		61.238	4.10574		21.4539	3.85723		49.7466	0.86433		74.3417	0.04706		69.9045	0.02184
63.6281	9.75123		61.4768	8.02424		21.4783	6.59841		61.3342	4.10627		21.4669	3.85721		49.8058	0.86223		74.469	0.04716		69.9667	0.0222
63.7286	9.74299		61.5371	8.02596		21.4874	6.599		61.3795	4.10671		21.4799	3.85704		49.8686	0.86273		74.5039	0.04721		70.0314	0.02236
63.7636	9.74003		61.5924	8.02694		21.4984	6.59886		61.419	4.10783		21.4969	3.85796		49.9006	0.86457		74.5649	0.04727		70.1321	0.02227
63.8045	9.74804		61.6951	8.02648		21.516	6.5977		61.4599	4.11032		21.5004	3.85813		49.9425	0.86483		74.6111	0.04714		70.173	0.02233
63.8507	9.75195		61.7496	8.02796		21.5236	6.59635		61.5181	4.11006		21.5184	3.85686		49.9843	0.86464		74.6791	0.04732		70.2197	0.0224
63.899	9.74716		61.7848	8.03049		21.5502	6.59445		61.6021	4.10941		21.5439	3.85525		50.0413	0.86287		74.7445	0.04743		70.2762	0.02269
63.9541	9.74271		61.8351	8.0329		21.5738	6.59212		61.6925	4.10939		21.5639	3.85277		50.1203	0.86205		74.8701	0.04762		70.3351	0.02268
64.0516	9.73853		61.8875	8.03386		21.5929	6.58887		61.7299	4.10829		21.5869	3.84892		50.1558	0.86312		74.9198	0.04753		70.4694	0.02264
64.106	9.73746		61.9686	8.03348		21.619	6.58582		61.7722	4.10837		21.6175	3.84626		50.1837	0.86458		74.9721	0.04752		70.5308	0.02245
64.1566	9.74845		62.0505	8.03301		21.6642	6.58244		61.8261	4.11083		21.6435	3.84615		50.2244	0.86493		75.0323	0.04747		70.5685	0.02255
64.2094	9.74736		62.085	8.03635		21.6994	6.57968		61.8914	4.11123		21.6625	3.84657		50.2697	0.86568		75.1212	0.04765		70.6323	0.02276
64.2786	9.74172		62.1338	8.03875		21.7124	6.57805		61.992	4.11103		21.6785	3.84637		50.3325	0.86565		75.2415	0.04802		70.7011	0.02273
64.4074	9.73636		62.1876	8.04034		21.721	6.57843		62.0243	4.11169		21.697	3.84615		50.411	0.86567		75.2799	0.0478		70.7699	0.02279
64.4432	9.7324		62.2551	8.04142		21.7335	6.57928		62.0616	4.1125		21.7125	3.84538		50.4325	0.86741		75.3331	0.04766		70.8788	0.02299
64.4551	9.74432		62.3521	8.04109		21.7516	6.57826		62.104	4.11467		21.728	3.84608		50.4738	0.86777		75.3898	0.04771		70.9238	0.02283
64.5362	9.7495		62.4023	8.04245		21.7662	6.57836		62.1535	4.11264		21.749	3.84661		50.5063	0.86802		75.4499	0.04761		70.9541	0.02267
64.5756	9.75139		62.4397	8.04563		21.7797	6.57744		62.2289	4.1112		21.7705	3.84637		50.5627	0.86769		75.538	0.0476		71.0319	0.02278
64.6426	9.75123		62.4842	8.04779		21.7973	6.57558		62.3546	4.11007		21.7956	3.84604		50.6365	0.86594		75.66	0.04764		71.1007	0.02292
64.7707	9.74643		62.5309	8.04944		21.8235	6.57349		62.3869	4.1101		21.8301	3.8454		50.6789	0.86717		75.6967	0.04778		71.2022	0.02264
64.7841	9.75496		62.6135	8.0478		21.8521	6.57084		62.4185	4.11453		21.8666	3.84448		50.7069	0.86852		75.7586	0.04762		71.2603	0.02258
64.8488	9.76171		62.7111	8.04813		21.8822	6.56746		62.468	4.11346		21.8856	3.84495		50.7528	0.86869		75.8266	0.04756		71.3013	0.02226
64.8764	9.76268		62.7384	8.05149		21.9053	6.5672		62.5305	4.11266		21.8981	3.84627		50.8016	0.86877		75.8571	0.0477		71.3512	0.02189
64.9285	9.75598		62.7894	8.05269		21.9275	6.56851		62.6311	4.11148		21.9106	3.84794		50.858	0.86799		76.0402	0.04795		71.4102	0.02175
65.0803	9.75218		62.8547	8.05345		21.9415	6.56795		62.6849	4.11136		21.9246	3.8475		50.9359	0.86673		76.069	0.04793		71.4814	0.02168
65.0959	9.75013		62.9186	8.05458		21.951	6.56598		62.7201	4.11117		21.9396	3.84581		50.9585	0.86814		76.0969	0.04813		71.5936	0.02172
65.1324	9.75881		62.9675	8.05375		21.9656	6.56177		62.7682	4.10996		21.9577	3.84544		50.9899	0.86855		76.1867	0.04811		71.6574	0.02172
65.2053	9.76318		63.0701	8.05381		21.9872	6.5591		62.8292	4.1059		21.9782	3.84488		51.0376	0.86872		76.2408	0.04783		71.6951	0.0214
65.2269	9.76183		63.0974	8.05743		22.0058	6.56203		62.9463	4.10321		21.9962	3.84312		51.0824	0.86796		76.3393	0.04776		71.7581	0.02164
65.3728	9.75322		63.129	8.05915		22.0239	6.56391		62.9973	4.10259		22.0162	3.84039		51.1649	0.86712		76.464	0.04769		71.8064	0.02189
65.4197	9.74738		63.1764	8.06016		22.047	6.56268		63.0253	4.1023		22.0442	3.83695		51.2073	0.86893		76.4954	0.04752		71.9391	0.02197
65.4502	9.74719		63.2468	8.05911		22.0872	6.55955		63.0619	4.103		22.0837	3.83326		51.2387	0.87033		76.5643	0.04758		72.0013	0.02182
65.5351	9.75184		63.3523	8.05862		22.1409	6.5549		63.1143	4.10311		22.1157	3.83144		51.2742	0.8701		76.5965	0.04757		72.039	0.0218
65.5775	9.7539		63.4019	8.06128		22.1636	6.55083		63.1674	4.10177		22.1367	3.83203		51.3195	0.86943		76.6898	0.0476		72.0889	0.02161
65.6013	9.7407		63.4407	8.06322		22.1651	6.54762		63.2342	4.10029		22.1397	3.8324		51.3713	0.86852		76.8328	0.04777		72.1528	0.02084
65.7666	9.73309		63.4866	8.06493		22.1671	6.54686		63.3276	4.09911		22.1453	3.83262		51.4457	0.86765		76.852	0.04781		72.2191	0.02071
65.7867	9.73021		63.5383	8.06528		22.1711	6.54848		63.3656	4.096		22.1733	3.83177		51.4759	0.86873		76.9226	0.04793		72.3477	0.02071
65.8135	9.72914		63.6187	8.06507		22.1972	6.54987		63.4195	4.09373		22.1888	3.83106		51.5061	0.86912		76.9566	0.04784		72.4058	0.02104
65.8924	9.74068		63.6977	8.06495		22.2419	6.5487		63.4755	4.09362		22.1978	3.83033		51.5456	0.86831		77.0543	0.04773		72.4353	0.02111
65.9184	9.7348		63.7243	8.06763		22.2555	6.54549		63.5459	4.09272		22.2133	3.83024		51.5974	0.86809		77.1319	0.04767		72.486	0.02116
66.0249	9.72904		63.776	8.06891		22.264	6.54351		63.6435	4.09332		22.2408	3.83017		51.6915	0.86675		77.2313	0.04746		72.5417	0.02135
66.0963	9.7262		63.8342	8.07022		22.2801	6.54513		63.6801	4.09362		22.2718	3.82948		51.7427	0.86821		77.2766	0.04734		72.6702	0.02153
66.1305	9.72227		63.9024	8.06996		22.3007	6.54362		63.7089	4.09432		22.3054	3.82744		51.7665	0.86886		77.3159	0.04731		72.7456	0.02149
66.1789	9.72446		64.018	8.06906		22.3243	6.53579		63.7563	4.09661		22.3344	3.82695		51.7985	0.86885		77.4022	0.04739		72.7685	0.02142
66.2191	9.73169		64.0453	8.07091		22.3509	6.52947		63.7993	4.09628		22.3494	3.82737		51.8444	0.86849		77.4283	0.04738		72.8496	0.02141
66.2831	9.71918		64.084	8.07327		22.379	6.53112		63.9192	4.09639		22.3604	3.82909		51.9095	0.8681		77.6385	0.04744		72.9044	0.02143
66.3807	9.71443		64.1372	8.07459		22.4037	6.53527		63.9896	4.09634		22.3709	3.83117		51.9671	0.86654		77.6699	0.04745		72.965	0.02121
66.4923	9.71426		64.1853	8.07525		22.4167	6.5395		64.0119	4.09742		22.3874	3.83167		52.0107	0.86757		77.696	0.04735		73.0944	0.02112
66.5169	9.71635		64.27	8.07442		22.4228	6.54077		64.0607	4.10128		22.4089	3.8311		52.0316	0.8683		77.7902	0.04768		73.1353	0.02152
66.5615	9.72666		64.3519	8.07491		22.4293	6.53501		64.1124	4.10034		22.4309	3.83165		52.0793	0.86832		77.8242	0.04782		73.1582	0.02133
66.6084	9.72557		64.3835	8.07711		22.4549	6.53047		64.1677	4.09954		22.4504	3.83224		52.1362	0.86788		77.934	0.04781		73.2393	0.02125
66.6732	9.72194		64.4381	8.07771		22.4941	6.53108		64.2496	4.09943		22.4719	3.83199		52.2362	0.86611		78.0212	0.04783		73.29	0.0214
66.7677	9.72171		64.4682	8.07912		22.5142	6.53128		64.3163	4.09987		22.4995	3.83059		52.2606	0.86502		78.0709	0.04785		73.4161	0.02142
66.8302	9.72295		64.5572	8.0789		22.5293	6.52973		64.3551	4.10144		22.538	3.82881		52.2833	0.86692		78.091	0.04776		73.4923	0.02133
66.8511	9.72766		64.6441	8.07721		22.5599	6.52781		64.4054	4.1013		22.5665	3.82723		52.3246	0.86682		78.1869	0.04763		73.5078	0.02148
66.9136	9.73503		64.6815	8.07785		22.6046	6.53157		64.4736	4.09892		22.58	3.82872		52.3757	0.8654		78.2174	0.04764		73.5905	0.02192
66.9702	9.73375		64.7174	8.07991		22.6247	6.53735		64.5806	4.0986		22.593	3.82928		52.4129	0.8659		78.3875	0.04775		73.6372	0.02178
67.0691	9.72449		64.7662	8.08037		22.6317	6.5402		64.6359	4.09894		22.6045	3.83055		52.4902	0.86374		78.4712	0.0472		73.7101	0.02169
67.1548	9.72089		64.8244	8.08001		22.6368	6.54141		64.6675	4.10009		22.616	3.83117		52.5321	0.86782		78.4947	0.04729		73.8026	0.0215
67.1816	9.72274		64.8911	8.08009		22.6433	6.54228		64.7062	4.1009		22.634	3.8316		52.5611	0.86945		78.561	0.0475		73.864	0.0215
67.2284	9.7298		65.0197	8.07876		22.6629	6.54332		64.7565	4.10138		22.6511	3.8309		52.6071	0.86887		78.6211	0.04766		73.8976	0.02133
67.2828	9.73195		65.0441	8.08057		22.697	6.54515		64.8118	4.10037		22.6681	3.83013		52.6664	0.8693		78.7197	0.04786		73.9483	0.02135
67.346	9.72614		65.0807	8.08244		22.7111	6.54459		64.9202	4.09918		22.6891	3.82945		52.7041	0.86642		78.8199	0.04798		74.0245	0.02117
67.4145	9.71918		65.1295	8.0836		22.7212	6.54281		64.964	4.09732		22.7151	3.82751		52.8036	0.86834		78.8705	0.04797		74.1154	0.02124
67.4986	9.71811		65.1884	8.0842		22.7448	6.54134		65.0028	4.09506		22.7486	3.82393		52.8094	0.86943		78.9002	0.04764		74.2505	0.02154
67.5299	9.72144		65.299	8.0834		22.8081	6.53993		65.0617	4.09416		22.7836	3.82099		52.8198	0.86968		78.9812	0.04744		74.2693	0.02171
67.5842	9.7272		65.3256	8.08522		22.8472	6.53729		65.1227	4.09371		22.7951	3.82168		52.9093	0.86957		79.0458	0.04748		74.3143	0.02183
67.6423	9.72468		65.3794	8.08637		22.8593	6.53703		65.1838	4.0921		22.8091	3.82289		52.9233	0.86912		79.2027	0.04739		74.379	0.02198
67.7271	9.71521		65.406	8.0868		22.8648	6.53757		65.2692	4.09392		22.8256	3.82296		53.0634	0.86858		79.2411	0.04744		74.4478	0.02205
67.8165	9.7105		65.4893	8.08744		22.8698	6.53836		65.3202	4.09468		22.8437	3.82286		53.0791	0.87003		79.289	0.0474		74.5681	0.02172
67.8492	9.70969		65.5503	8.08653		22.8779	6.53983		65.3504	4.09653		22.8592	3.82196		53.0872	0.87042		79.3474	0.04736		74.6173	0.02181
67.8849	9.71515		65.6552	8.08466		22.9065	6.54092		65.3963	4.09585		22.8757	3.82197		53.1529	0.87032		79.4111	0.04772		74.6467	0.02194
67.9318	9.71738		65.6774	8.08499		22.9337	6.53875		65.4559	4.09503		22.8972	3.82174		53.1825	0.86913		79.4713	0.04808		74.7114	0.02204
67.9929	9.71557		65.7313	8.08595		22.9447	6.53701		65.5744	4.09433		22.9137	3.82071		53.2808	0.86841		79.555	0.04818		74.7777	0.02201
68.0971	9.70984		65.7679	8.08599		22.9618	6.53632		65.6347	4.09228		22.9367	3.81817		53.3162	0.86715		79.6535	0.04827		74.8965	0.02228
68.1745	9.70861		65.8311	8.08566		22.9904	6.53475		65.6577	4.09268		22.9697	3.81554		53.3372	0.86932		79.691	0.04829		74.9644	0.02215
68.2147	9.71239		65.9352	8.08315		23.0301	6.52759		65.7245	4.09742		23.0098	3.81545		53.3808	0.87065		79.752	0.04832		75.0119	0.02237
68.2489	9.71797		66.0006	8.08324		23.0643	6.51967		65.7769	4.09737		23.0268	3.81954		53.4133	0.86981		79.8287	0.04834		75.0381	0.02271
68.3033	9.71766		66.0336	8.0847		23.0773	6.51673		65.8444	4.09613		23.0348	3.8221		53.4778	0.87136		79.9334	0.04866		75.1355	0.02298
68.3807	9.71117		66.0838	8.08522		23.0859	6.51578		65.9284	4.09633		23.0428	3.82335		53.5656	0.8672		80.0511	0.04891		75.1937	0.023
68.4774	9.70824		66.1384	8.08535		23.0964	6.51528		65.9657	4.0976		23.0598	3.82309		53.5877	0.86712		80.0703	0.04898		75.2887	0.02311
68.5184	9.70906		66.2195	8.08428		23.113	6.51557		66.0031	4.09931		23.0803	3.82349		53.622	0.86852		80.1182	0.04898		75.3722	0.02342
68.5571	9.71805		66.2993	8.08249		23.1316	6.51409		66.0433	4.09933		23.0973	3.82416		53.6551	0.86794		80.1827	0.04903		75.409	0.02311
68.6107	9.72457		66.3115	8.08321		23.1466	6.50993		66.1287	4.09864		23.1098	3.82345		53.6964	0.86738		80.2604	0.04911		75.4639	0.02338
68.6695	9.72347		66.3761	8.08421		23.1627	6.50568		66.2386	4.09943		23.1243	3.82216		53.7604	0.86497		80.406	0.04931		75.531	0.0234
68.7632	9.71782		66.4127	8.08503		23.1783	6.50146		66.2817	4.098		23.1543	3.82148		53.847	0.86515		80.4426	0.0497		75.626	0.02334
68.8347	9.71911		66.4709	8.08429		23.2044	6.49743		66.3133	4.09784		23.2164	3.82091		53.8627	0.86701		80.4967	0.04992		75.7152	0.02329
68.8749	9.72555		66.5563	8.0824		23.2421	6.49089		66.3564	4.0988		23.2589	3.81923		53.9156	0.86718		80.5402	0.04972		75.7512	0.02321
68.9151	9.73441		66.6497	8.08158		23.2803	6.48289		66.4102	4.09705		23.2684	3.81679		53.9673	0.86789		80.6074	0.04983		75.7742	0.02327
68.9672	9.73953		66.6791	8.08286		23.2973	6.48094		66.477	4.09533		23.2739	3.81733		54.0091	0.86699		80.6867	0.04989		75.8438	0.02349
69.0297	9.73597		66.7229	8.08395		23.3074	6.48289		66.5818	4.09414		23.2819	3.81972		54.0702	0.86511		80.8105	0.04979		75.8945	0.02352
69.1399	9.73212		66.7775	8.08441		23.3215	6.48421		66.635	4.09412		23.3024	3.82108		54.1202	0.8662		80.8533	0.04978		75.9977	0.02348
69.1898	9.73311		66.84	8.08472		23.3395	6.48389		66.6687	4.09185		23.3229	3.81985		54.1568	0.86751		80.9265	0.04972		76.0894	0.0234
69.2344	9.74191		66.9455	8.08256		23.3511	6.48219		66.7161	4.08957		23.3329	3.81781		54.1684	0.86844		80.9797	0.04958		76.1279	0.02321
69.2746	9.74805		66.9864	8.08539		23.3581	6.48175		66.7764	4.08963		23.3439	3.8162		54.2323	0.86892		81.059	0.04971		76.1819	0.02339
69.358	9.74592		67.0216	8.08727		23.3732	6.48291		66.8604	4.08969		23.372	3.81969		54.294	0.86833		81.189	0.04992		76.2425	0.02282
69.4302	9.74086		67.0762	8.08768		23.4018	6.4842		66.9157	4.0887		23.403	3.82041		54.3695	0.86751		81.2352	0.05034		76.3178	0.02281
69.5083	9.73892		67.1437	8.08828		23.4234	6.48412		66.9516	4.08687		23.432	3.81522		54.3899	0.86927		81.2901	0.05056		76.4333	0.02276
69.5597	9.74012		67.2579	8.08658		23.4475	6.48164		66.9925	4.0874		23.4455	3.80952		54.4288	0.86902		81.3381	0.05058		76.4709	0.02226
69.6014	9.74694		67.2895	8.08511		23.4973	6.47706		67.0457	4.08554		23.478	3.81092		54.4643	0.86833		81.4	0.05074		76.525	0.02208
69.6341	9.74956		67.3182	8.08747		23.5294	6.47443		67.1053	4.08233		23.5045	3.81216		54.5067	0.8679		81.4654	0.05062		76.5815	0.02225
69.7056	9.74338		67.3814	8.08896		23.5415	6.47432		67.2101	4.07998		23.511	3.81269		54.5782	0.86671		81.6171	0.05031		76.6568	0.0223
69.8239	9.73952		67.4237	8.0881		23.549	6.47445		67.2769	4.07916		23.515	3.81117		54.6363	0.86649		81.6458	0.05036		76.778	0.0223
69.8723	9.73902		67.4747	8.08878		23.5601	6.47335		67.3106	4.0791		23.5206	3.80806		54.6689	0.86745		81.7086	0.0503		76.846	0.0226
69.9043	9.74701		67.5537	8.08658		23.5862	6.47232		67.3494	4.08065		23.5416	3.80554		54.7015	0.86852		81.7732	0.05033		76.8722	0.02235
69.9534	9.74906		67.6277	8.08648		23.6108	6.473		67.3975	4.08088		23.5921	3.80886		54.7468	0.86814		81.8298	0.05048		76.9311	0.0224
70.0115	9.74572		67.6672	8.08707		23.6299	6.47275		67.4916	4.08084		23.6056	3.8093		54.8049	0.86711		81.917	0.05045		76.9851	0.02227
70.077	9.73896		67.7232	8.08729		23.648	6.46967		67.5727	4.08133		23.6161	3.80697		54.8805	0.8655		82.0025	0.05057		77.0449	0.02244
70.1738	9.73348		67.7806	8.0865		23.6701	6.46726		67.6051	4.0813		23.6601	3.8019		54.9107	0.86781		82.0714	0.05087		77.1882	0.02263
70.2125	9.73167		67.8704	8.08404		23.6962	6.46525		67.6431	4.08266		23.7157	3.80149		54.9409	0.86852		82.1176	0.05101		77.2439	0.02225
70.2623	9.73716		67.945	8.08115		23.7238	6.46009		67.7027	4.08368		23.7242	3.80303		54.9857	0.86809		82.1673	0.05103		77.2709	0.02207
70.3204	9.74003		67.981	8.08287		23.749	6.45745		67.7738	4.0826		23.7272	3.80264		55.0252	0.86896		82.2318	0.05113		77.3462	0.02224
70.3926	9.7333		68.0204	8.08323		23.7645	6.45933		67.8707	4.08245		23.7302	3.80197		55.0851	0.86787		82.3757	0.05123		77.4215	0.02233
70.502	9.72838		68.07	8.08249		23.7766	6.46159		67.9167	4.08348		23.7347	3.80201		55.156	0.86758		82.4384	0.0511		77.4723	0.02243
70.5474	9.72686		68.1303	8.08121		23.7922	6.4633		67.949	4.08418		23.7542	3.80359		55.188	0.86903		82.4847	0.051		77.5853	0.02265
70.5816	9.73324		68.2229	8.07899		23.8092	6.46271		67.9964	4.08618		23.8062	3.8082		55.2211	0.86899		82.5579	0.05095		77.6385	0.02254
70.6308	9.73904		68.2876	8.07974		23.8188	6.46025		68.0452	4.08578		23.8157	3.80697		55.263	0.86909		82.5814	0.05083		77.6598	0.02295
70.6836	9.74121		68.3156	8.08014		23.8293	6.45816		68.1221	4.08581		23.8217	3.80546		55.3112	0.86761		82.7157	0.05056		77.7155	0.02304
70.7491	9.73573		68.3651	8.08041		23.8544	6.45708		68.2233	4.08646		23.8307	3.80362		55.4025	0.86556		82.7925	0.05054		77.7826	0.02308
70.837	9.7347		68.4154	8.07988		23.8776	6.45671		68.2657	4.08605		23.8783	3.80232		55.4391	0.86813		82.8413	0.05067		77.903	0.0233
70.8928	9.73353		68.4721	8.07873		23.9052	6.45448		68.3066	4.08483		23.9223	3.80067		55.4531	0.86832		82.898	0.05089		77.9824	0.02315
70.9367	9.73937		68.5626	8.07671		23.9534	6.45229		68.3561	4.08645		23.9363	3.8009		55.5205	0.86747		82.9555	0.05133		78.0184	0.02302
70.991	9.74507		68.6114	8.07773		23.9896	6.45349		68.3992	4.08681		23.9428	3.80105		55.5554	0.86817		83.0357	0.05159		78.0806	0.02272
71.0461	9.73994		68.6545	8.07818		24.0026	6.45588		68.5026	4.08699		23.9498	3.8014		55.6176	0.86702		83.1499	0.05183		78.1085	0.02259
71.157	9.73594		68.7141	8.07774		24.0122	6.45785		68.5586	4.08726		23.9743	3.80197		55.7065	0.86782		83.2188	0.05175		78.2231	0.02261
71.2151	9.73536		68.7759	8.07687		24.0227	6.45855		68.5924	4.08825		24.0128	3.80473		55.7164	0.86809		83.2615	0.05162		78.3042	0.02271
71.2553	9.74414		68.9266	8.07404		24.0368	6.45816		68.6355	4.08889		24.0258	3.80196		55.7606	0.86789		83.3234	0.05152		78.3467	0.02264
71.2947	9.75085		68.9511	8.07297		24.0564	6.46034		68.6872	4.08619		24.0313	3.79954		55.7931	0.86864		83.3836	0.05138		78.395	0.0229
71.358	9.75171		68.9625	8.07433		24.078	6.46381		68.7482	4.08403		24.0389	3.79704		55.8274	0.86755		83.4377	0.05136		78.4581	0.0229
71.4041	9.74665		69.0257	8.07426		24.1066	6.46455		68.8775	4.08223		24.0759	3.79665		55.953	0.86776		83.5807	0.05132		78.5359	0.02313
71.5203	9.74335		69.0746	8.07355		24.1157	6.46409		68.9148	4.08069		24.1359	3.79627		55.9594	0.86852		83.6304	0.05113		78.6538	0.02356
71.588	9.74193		69.0975	8.07071		24.1443	6.46485		68.9457	4.08456		24.1554	3.7939		55.9721	0.86893		83.6949	0.05114		78.7234	0.02367
71.617	9.7466		69.2627	8.06938		24.188	6.46387		68.9924	4.08621		24.1614	3.79349		56.0442	0.87086		83.7612	0.05132		78.7512	0.02347
71.6661	9.75168		69.2713	8.0703		24.2111	6.46282		69.052	4.08453		24.1659	3.7953		56.0634	0.87105		83.8178	0.05127		78.7962	0.02292
71.722	9.74633		69.2979	8.06996		24.2227	6.46272		69.1295	4.08427		24.1764	3.79726		56.1686	0.86922		83.987	0.05132		78.8625	0.02264
71.8455	9.74016		69.3948	8.06964		24.2297	6.46343		69.1963	4.08563		24.2079	3.79775		56.1959	0.87029		83.9966	0.05145		78.9264	0.02233
71.8917	9.73645		69.4329	8.06911		24.2438	6.46428		69.2365	4.08626		24.2209	3.79527		56.2169	0.8706		84.0166	0.05141		79.05	0.02228
71.9155	9.73783		69.5047	8.06777		24.2689	6.465		69.2774	4.08707		24.2264	3.79388		56.2942	0.86932		84.1378	0.05143		79.1057	0.02216
71.9564	9.74389		69.5822	8.06603		24.288	6.46457		69.332	4.08383		24.2325	3.79352		56.3011	0.87129		84.1509	0.05149		79.145	0.02224
72.0227	9.74662		69.6153	8.06725		24.297	6.46284		69.439	4.08241		24.2585	3.79444		56.4011	0.87095		84.3052	0.0514		79.2073	0.02222
72.083	9.74019		69.6526	8.06747		24.3161	6.45928		69.5338	4.08166		24.3035	3.79388		56.4639	0.8666		84.3584	0.05135		79.2875	0.02266
72.1887	9.73221		69.7072	8.06654		24.3503	6.45665		69.5575	4.0828		24.333	3.78868		56.4721	0.87114		84.3924	0.05133		79.3816	0.02287
72.2527	9.73035		69.7582	8.06379		24.3879	6.45261		69.5991	4.08301		24.364	3.78488		56.5622	0.87314		84.5006	0.05099		79.4447	0.02303
72.2854	9.73453		69.909	8.06095		24.4241	6.4453		69.6616	4.08717		24.3865	3.78637		56.579	0.87235		84.5136	0.05099		79.4766	0.02341
72.3345	9.73547		69.9355	8.06119		24.4432	6.4387		69.7097	4.08893		24.3996	3.78963		56.5906	0.87382		84.6305	0.0512		79.5331	0.02323
72.3896	9.72528		69.9642	8.06043		24.4578	6.43562		69.77	4.08771		24.4121	3.79237		56.715	0.87203		84.7517	0.05156		79.5994	0.02289
72.4723	9.71615		70.0281	8.05981		24.4708	6.4354		69.8562	4.08636		24.4291	3.79193		56.7272	0.87163		84.7682	0.05185		79.6592	0.02284
72.5772	9.71226		70.0834	8.05837		24.4829	6.4357		69.9043	4.08991		24.4461	3.79138		56.7354	0.87393		84.865	0.05165		79.8197	0.02301
72.6018	9.71213		70.166	8.05592		24.496	6.43402		69.9388	4.09074		24.4606	3.79226		56.8266	0.87298		84.8859	0.0518		79.8664	0.02295
72.6501	9.72247		70.2299	8.05403		24.509	6.43177		70.007	4.09017		24.4781	3.7942		56.833	0.87336		85.0124	0.05184		79.8893	0.02278
72.703	9.72722		70.268	8.05446		24.5241	6.43089		70.058	4.09076		24.5026	3.79581		56.8447	0.87063		85.0577	0.05183		79.9491	0.02248
72.773	9.72306		70.3053	8.05398		24.5402	6.43099		70.1793	4.09135		24.5201	3.79261		57.0283	0.86846		85.1528	0.05203		80.0072	0.02255
72.8705	9.71797		70.3685	8.05303		24.5572	6.42615		70.226	4.09119		24.5516	3.78902		57.0394	0.87139		85.2452	0.05209		80.1063	0.02246
72.9129	9.71698		70.4367	8.05178		24.5778	6.41896		70.2303	4.09294		24.5992	3.78814		57.0469	0.86893		85.253	0.05201		80.1939	0.02264
72.9479	9.72116		70.5452	8.04913		24.6044	6.41221		70.2683	4.09774		24.6247	3.78907		57.1086	0.8683		85.3263	0.05206		80.2045	0.02334
72.9911	9.72479		70.5789	8.04838		24.6361	6.40886		70.3653	4.09763		24.6357	3.78981		57.1423	0.86952		85.3978	0.0522		80.2872	0.02346
73.0506	9.72304		70.6105	8.04887		24.6617	6.40876		70.4493	4.09654		24.6437	3.79024		57.1801	0.86599		85.417	0.05257		80.3494	0.02359
73.1191	9.71454		70.6593	8.04845		24.6793	6.40864		70.5276	4.09679		24.6537	3.78981		57.2888	0.86621		85.6367	0.05315		80.4026	0.02363
73.2642	9.71141		70.7074	8.0473		24.6944	6.40807		70.557	4.09586		24.6727	3.78942		57.2981	0.86823		85.6472	0.05315		80.5288	0.02353
73.2895	9.71274		70.7907	8.04269		24.7094	6.40758		70.6008	4.09793		24.6897	3.78925		57.3225	0.86759		85.6663	0.05329		80.5844	0.02329
73.3253	9.72102		70.8949	8.04003		24.727	6.40692		70.6554	4.09591		24.7107	3.78854		57.373	0.86863		85.7867	0.05343		80.6172	0.02324
73.3729	9.72269		70.9178	8.03995		24.7491	6.40633		70.7214	4.09372		24.7182	3.78631		57.4062	0.87		85.8119	0.05353		80.6761	0.02283
73.4362	9.71755		70.971	8.03926		24.7537	6.40618		70.8248	4.09516		24.7432	3.78466		57.5335	0.86566		86.0003	0.05345		80.7326	0.02294
73.5262	9.71522		71.022	8.03797		24.7763	6.40663		70.865	4.09589		24.7923	3.78233		57.5474	0.86737		86.0151	0.05337		80.8186	0.02272
73.5806	9.71318		71.0858	8.03757		24.8119	6.40642		70.8966	4.09348		24.8303	3.77721		57.5701	0.86832		86.0247	0.05345		80.9455	0.02252
73.6178	9.71745		71.177	8.03288		24.8506	6.40476		70.9419	4.09218		24.8463	3.77342		57.623	0.86753		86.1407	0.05314		80.9815	0.02258
73.6662	9.72367		71.2122	8.03146		24.8828	6.40264		70.9957	4.09112		24.8568	3.7737		57.6457	0.86736		86.1555	0.05301		81.0306	0.02297
73.7257	9.72603		71.2539	8.03281		24.8978	6.40312		71.0805	4.09062		24.8698	3.77482		57.7055	0.86736		86.2575	0.05306		81.0978	0.02336
73.8031	9.71496		71.2977	8.03119		24.9099	6.40495		71.163	4.09034		24.8858	3.77586		57.7677	0.86558		86.4319	0.05331		81.1592	0.02311
73.9133	9.70953		71.353	8.03028		24.924	6.40659		71.2018	4.09057		24.9018	3.77603		57.8142	0.86857		86.4389	0.05365		81.2714	0.02297
73.9393	9.70934		71.4133	8.02846		24.937	6.40715		71.2428	4.09063		24.9128	3.77607		57.8538	0.86951		86.4624	0.05386		81.3238	0.02297
73.9832	9.71697		71.5354	8.02615		24.9521	6.40688		71.2779	4.08871		24.9259	3.77568		57.8886	0.86969		86.5662	0.05407		81.3557	0.02298
74.0353	9.71877		71.5763	8.02547		24.9727	6.40485		71.3411	4.08764		24.9459	3.77724		57.9381	0.87026		86.5854	0.05408		81.4056	0.02257
74.0726	9.71395		71.6115	8.02563		24.9943	6.40476		71.428	4.08698		24.9689	3.77829		58.0491	0.86729		86.7711	0.05403		81.458	0.02254
74.1663	9.70882		71.6474	8.02501		25.0109	6.4045		71.5135	4.08579		24.9899	3.77591		58.0723	0.86779		86.7868	0.05396		81.5391	0.02237
74.2467	9.70736		71.7192	8.02402		25.0299	6.40059		71.5479	4.08496		25.0249	3.77124		58.1008	0.86948		86.8112	0.05409		81.6832	0.02208
74.2936	9.7137		71.8355	8.01987		25.0596	6.39332		71.5975	4.08443		25.0659	3.7682		58.1427	0.86956		86.9184	0.0542		81.7241	0.02227
74.3383	9.72013		71.8571	8.01836		25.1043	6.3876		71.6614	4.08548		25.0855	3.76807		58.1799	0.8703		86.942	0.05387		81.7569	0.02245
74.3956	9.7201		71.9102	8.01918		25.1324	6.38802		71.7282	4.08619		25.099	3.76927		58.2246	0.8703		87.1599	0.05343		81.8199	0.02266
74.47	9.71175		71.9504	8.01794		25.1465	6.38935		71.8071	4.08712		25.112	3.76927		58.3386	0.87002		87.187	0.05361		81.8879	0.02285
74.5854	9.71068		72.0136	8.01699		25.158	6.38975		71.8517	4.08967		25.128	3.7699		58.3548	0.87098		87.207	0.05353		81.9894	0.02336
74.6107	9.71313		72.0911	8.01504		25.1706	6.38937		71.8883	4.09208		25.1485	3.7698		58.3856	0.87106		87.3003	0.0537		82.0713	0.02352
74.6517	9.71874		72.1823	8.01263		25.1842	6.38978		71.9299	4.09334		25.172	3.7691		58.4228	0.87112		87.3396	0.05376		82.1057	0.02357
74.6978	9.72623		72.2132	8.0115		25.1997	6.3879		71.9838	4.09171		25.1935	3.76856		58.4635	0.87036		87.4154	0.05379		82.1565	0.02358
74.7626	9.72532		72.2556	8.01169		25.2178	6.38727		72.075	4.09126		25.212	3.76898		58.5246	0.86708		87.4939	0.05365		82.2326	0.02363
74.8779	9.72225		72.3023	8.01075		25.2299	6.38857		72.1698	4.09087		25.2315	3.76888		58.5967	0.86687		87.5767	0.05326		82.3398	0.02346
74.9375	9.72139		72.3547	8.00877		25.246	6.38968		72.2064	4.09101		25.256	3.76751		58.6298	0.86825		87.629	0.05341		82.4185	0.02341
74.9732	9.72533		72.453	8.0058		25.2871	6.38955		72.2524	4.09418		25.2891	3.76526		58.6647	0.86831		87.684	0.05351		82.4471	0.02326
75.0126	9.73433		72.5299	8.00383		25.3364	6.38768		72.3062	4.09472		25.3136	3.76525		58.7176	0.86803		87.7555	0.05329		82.5028	0.02285
75.0856	9.73621		72.5708	8.00494		25.356	6.38776		72.3766	4.09517		25.3241	3.76572		58.767	0.86783		87.8496	0.05332		82.5617	0.02321
75.157	9.73003		72.6132	8.00468		25.3665	6.38906		72.4548	4.0956		25.3466	3.76607		58.8513	0.86514		87.9796	0.05307		82.6199	0.02355
75.2352	9.72813		72.6642	8.00392		25.3761	6.39033		72.4994	4.09571		25.3496	3.76581		58.8815	0.86518		88.0048	0.05287		82.6829	0.02396
75.2888	9.72988		72.7281	8.0025		25.3926	6.39099		72.5396	4.0954		25.3546	3.7652		58.9146	0.86625		88.0511	0.05288		82.7943	0.02403
75.3223	9.73943		72.8114	7.99943		25.3992	6.39149		72.5884	4.09386		25.3801	3.76372		58.9454	0.867		88.1121	0.05305		82.8516	0.02436
75.3811	9.74429		72.8616	8.00051		25.4298	6.39214		72.653	4.09129		25.4066	3.76172		58.9879	0.86733		88.1688	0.05324		82.8958	0.02445
75.4392	9.73775		72.8975	8.00058		25.4574	6.39278		72.7557	4.08941		25.4256	3.75973		59.0477	0.8663		88.3231	0.05337		82.9678	0.02458
75.5248	9.73397		72.942	7.99995		25.4745	6.39439		72.8146	4.08783		25.4467	3.7583		59.125	0.86506		88.3859	0.05335		83.0481	0.02469
75.623	9.73261		72.9887	7.99906		25.4951	6.39636		72.8534	4.08648		25.4807	3.75667		59.1553	0.86718		88.4225	0.05337		83.1586	0.02436
75.6476	9.73444		73.0763	7.99696		25.5258	6.39437		72.8893	4.08687		25.5157	3.75442		59.1872	0.86804		88.4844	0.05358		83.2036	0.02393
75.6982	9.73805		73.1812	7.99639		25.5644	6.38897		72.9259	4.08734		25.5352	3.75342		59.2291	0.86745		88.5472	0.05344		83.2339	0.02373
75.7481	9.73855		73.2041	7.99757		25.586	6.38744		72.9769	4.08629		25.5477	3.75451		59.2756	0.86712		88.63	0.05344		83.2937	0.02367
75.815	9.73375		73.2558	7.99784		25.5976	6.38931		73.0566	4.08536		25.5597	3.75472		59.3291	0.86566		88.7355	0.05348		83.3584	0.02342
75.926	9.72797		73.3018	7.99762		25.6076	6.39178		73.1356	4.08477		25.5747	3.75586		59.393	0.86639		88.7948	0.05362		83.4484	0.02356
75.9617	9.72614		73.3643	7.99688		25.6197	6.39255		73.1758	4.08316		25.5897	3.75766		59.4343	0.86786		88.8393	0.05371		83.5541	0.02406
75.9855	9.73169		73.4397	7.9938		25.6363	6.39421		73.2239	4.08029		25.6047	3.75822		59.4663	0.86849		88.9073	0.05386		83.5827	0.02408
76.0659	9.73551		73.5043	7.99318		25.6544	6.39415		73.2777	4.07949		25.6223	3.75694		59.4994	0.86899		88.9701	0.05434		83.636	0.02409
76.1172	9.73269		73.5423	7.99361		25.6734	6.3919		73.3675	4.07754		25.6413	3.75641		59.5442	0.86882		89.0747	0.05477		83.6957	0.02413
76.1857	9.72397		73.584	7.99368		25.69	6.39019		73.4493	4.07628		25.6623	3.75597		59.6424	0.86791		89.1523	0.05477		83.7579	0.02425
76.278	9.72008		73.6508	7.99252		25.7071	6.38799		73.4824	4.07683		25.6903	3.75509		59.6808	0.86948		89.2046	0.05474		83.8464	0.0243
76.3294	9.72004		73.7477	7.98941		25.7357	6.38419		73.5233	4.07976		25.7253	3.75332		59.7028	0.87055		89.2718	0.05488		83.9233	0.02435
76.3651	9.72292		73.8389	7.98799		25.7774	6.37864		73.5764	4.0833		25.7503	3.75312		59.754	0.87049		89.2892	0.05501		83.9626	0.02409
76.4098	9.72342		73.8511	7.98835		25.8076	6.37488		73.6339	4.08194		25.7683	3.75408		59.7988	0.87059		89.4183	0.0549		84.0306	0.02374
76.4715	9.71467		73.9172	7.98897		25.8237	6.37505		73.7315	4.08127		25.7828	3.75474		59.8615	0.87011		89.5255	0.05481		84.1002	0.02328
76.5914	9.70995		73.9703	7.98827		25.8337	6.37503		73.807	4.08199		25.7974	3.75411		59.9231	0.86939		89.5639	0.05472		84.2246	0.02314
76.6457	9.71033		74.0206	7.98742		25.8468	6.37364		73.835	4.08274		25.8114	3.75441		59.9487	0.8707		89.6371	0.05425		84.3082	0.02301
76.6785	9.71336		74.0902	7.98521		25.8653	6.37203		73.8759	4.08539		25.8264	3.75551		59.9842	0.87121		89.6929	0.0542		84.3344	0.02305
76.7328	9.71835		74.1678	7.98445		25.8824	6.3727		73.9297	4.08469		25.8474	3.75583		60.0301	0.87193		89.7662	0.05438		84.3778	0.02318
76.7909	9.7186		74.2044	7.98498		25.901	6.37178		74.0188	4.08394		25.8694	3.75535		60.0824	0.87245		89.8525	0.05447		84.422	0.02339
76.872	9.71328		74.2403	7.98477		25.9166	6.36942		74.1035	4.08463		25.8969	3.75445		60.1656	0.87038		89.9432	0.05458		84.4989	0.02345
76.9479	9.70887		74.3143	7.9843		25.9337	6.36752		74.1329	4.08557		25.9254	3.75293		60.201	0.87207		89.9998	0.05457		84.6201	0.02395
76.9955	9.70741		74.3731	7.98207		25.9603	6.36788		74.176	4.08813		25.9569	3.75029		60.2243	0.87246		90.0452	0.05484		84.6643	0.02435
77.0335	9.71264		74.4887	7.97953		25.9934	6.36437		74.2356	4.09015		25.982	3.74854		60.2725	0.8713		90.1045	0.05493		84.7216	0.02437
77.0916	9.71879		74.506	7.9799		26.0311	6.36083		74.2952	4.08882		25.9915	3.74907		60.3085	0.872		90.1681	0.05507		84.7822	0.02421
77.1519	9.71389		74.544	7.98019		26.0372	6.36521		74.4058	4.0893		25.997	3.74955		60.3597	0.87056		90.3041	0.055		84.8502	0.0242
77.2524	9.71019		74.6	7.98011		26.0417	6.36847		74.4546	4.08906		26.0205	3.74991		60.4475	0.87008		90.3896	0.05475		84.919	0.02393
77.3208	9.71095		74.6582	7.97936		26.0582	6.36969		74.4798	4.09045		26.043	3.74983		60.4789	0.87149		90.3992	0.05469		85.0099	0.02402
77.3558	9.71791		74.7896	7.97799		26.0899	6.36877		74.5336	4.09145		26.056	3.74987		60.5149	0.87191		90.4925	0.05465		85.0729	0.02406
77.399	9.72426		74.8205	7.97776		26.0994	6.3664		74.5853	4.09039		26.0695	3.74934		60.5695	0.87152		90.543	0.05472		85.1089	0.02438
77.4488	9.7247		74.8564	7.97819		26.1075	6.36823		74.6607	4.09026		26.0855	3.74917		60.6143	0.87028		90.6381	0.05462		85.1621	0.02437
77.5076	9.72022		74.911	7.9785		26.1261	6.36961		74.749	4.08996		26.1085	3.74784		60.7178	0.86959		90.7366	0.05482		85.2227	0.02464
77.6059	9.71754		74.9648	7.97871		26.1672	6.36906		74.7828	4.08869		26.1331	3.74549		60.7282	0.87073		90.7924	0.05508		85.3349	0.02517
77.6744	9.71701		75.0381	7.97787		26.1843	6.36605		74.8316	4.08838		26.1671	3.74245		60.7381	0.87142		90.8447	0.05515		85.4364	0.02541
77.7101	9.72053		75.135	7.97609		26.2205	6.36493		74.8625	4.09044		26.1996	3.74179		60.816	0.87133		90.9084	0.05531		85.4675	0.02555
77.7659	9.72646		75.1623	7.97706		26.2813	6.36478		74.935	4.09051		26.2191	3.74398		60.8358	0.87166		90.9903	0.05558		85.5011	0.02582
77.8285	9.7234		75.2061	7.97723		26.2898	6.36511		75.0176	4.09085		26.2326	3.74677		60.9055	0.87182		91.1107	0.05577		85.601	0.02587
77.9327	9.71704		75.2513	7.97713		26.2928	6.36623		75.0822	4.09068		26.2451	3.74741		60.9823	0.87037		91.1665	0.05625		85.6673	0.0258
77.9907	9.7144		75.303	7.97637		26.2969	6.36744		75.1188	4.09124		26.2596	3.74614		61.0102	0.87146		91.2013	0.05639		85.7443	0.02565
78.025	9.71847		75.4028	7.97465		26.3059	6.36708		75.1576	4.09143		26.2786	3.74517		61.0416	0.8715		91.2641	0.05625		85.8008	0.02565
78.06	9.72448		75.4639	7.97287		26.3496	6.36664		75.2093	4.09066		26.2986	3.74625		61.0648	0.87049		91.3226	0.05621		85.8458	0.02554
78.1188	9.7271		75.4962	7.97312		26.3647	6.36583		75.2732	4.08937		26.3172	3.74743		61.1444	0.87127		91.3967	0.05626		85.899	0.0256
78.1723	9.72199		75.5299	7.97385		26.3712	6.3637		75.4168	4.08699		26.3347	3.74766		61.2252	0.8684		91.5083	0.05637		85.985	0.02553
78.2676	9.71659		75.5874	7.97322		26.3818	6.36008		75.4492	4.0896		26.3607	3.7473		61.2537	0.87021		91.5484	0.05638		86.1045	0.02539
78.3525	9.71452		75.6448	7.9718		26.429	6.36234		75.4757	4.09044		26.4012	3.74616		61.2828	0.87235		91.6286	0.0565		86.17	0.02557
78.3889	9.71806		75.759	7.96895		26.4697	6.36511		75.5303	4.09328		26.4367	3.74504		61.3217	0.87128		91.6783	0.05643		86.2003	0.02609
78.4276	9.72103		75.8078	7.96961		26.4837	6.36081		75.5877	4.09194		26.4507	3.74598		61.3781	0.87275		91.7446	0.0564		86.2511	0.02616
78.4857	9.71366		75.8401	7.96976		26.4943	6.35798		75.6638	4.09024		26.4577	3.74754		61.4281	0.87207		91.8658	0.05673		86.3043	0.02608
78.5892	9.70629		75.9155	7.96904		26.5109	6.35612		75.7385	4.09238		26.4642	3.74893		61.5008	0.87112		91.9425	0.05647		86.3731	0.02597
78.6621	9.70198		75.9701	7.96823		26.5365	6.35484		75.7708	4.09325		26.4803	3.74908		61.5391	0.87247		91.9791	0.05634		86.509	0.02602
78.6971	9.70065		76.0383	7.96668		26.5465	6.3548		75.7974	4.09461		26.5113	3.74843		61.5566	0.87272		92.0506	0.0562		86.5647	0.02588
78.7343	9.70691		76.1166	7.96469		26.5521	6.35278		75.8879	4.09164		26.5293	3.74765		61.6205	0.87297		92.1064	0.0561		86.6113	0.02572
78.8006	9.71186		76.1482	7.96505		26.5591	6.35069		75.9532	4.08972		26.5438	3.74733		61.6484	0.87181		92.1675	0.05591		86.6687	0.02545
78.8564	9.70913		76.1913	7.96572		26.5978	6.34925		76.066	4.08938		26.5628	3.74608		61.7379	0.86888		92.3296	0.05585		86.7301	0.02481
78.9606	9.7023		76.2372	7.96486		26.6455	6.34947		76.0861	4.09026		26.5898	3.74358		61.7891	0.87056		92.3715	0.05582		86.8218	0.02451
79.0261	9.69853		76.3018	7.9637		26.6817	6.34685		76.1134	4.0909		26.6288	3.73995		61.803	0.87127		92.4072	0.05606		86.8897	0.02451
79.0477	9.7007		76.4196	7.96048		26.7073	6.34123		76.1945	4.09474		26.6629	3.74097		61.8699	0.87054		92.4639	0.05596		86.9307	0.02429
79.0998	9.70586		76.4656	7.96037		26.7198	6.33806		76.234	4.09324		26.6849	3.74151		61.9001	0.87001		92.518	0.05611		86.9724	0.02428
79.1534	9.70246		76.5115	7.96092		26.7274	6.33803		76.3058	4.09368		26.6969	3.74164		61.9519	0.86888		92.6793	0.05614		87.0355	0.02463
79.2122	9.69737		76.5568	7.96054		26.7344	6.33908		76.3984	4.09544		26.7029	3.74134		62.039	0.86776		92.7281	0.05604		87.0961	0.02487
79.3305	9.69449		76.6171	7.95998		26.753	6.33913		76.4351	4.09399		26.7119	3.74019		62.0536	0.86785		92.7455	0.05633		87.2115	0.02464
79.3811	9.69983		76.7004	7.95689		26.7821	6.33997		76.4738	4.09451		26.7349	3.73964		62.0786	0.86895		92.8388	0.05637		87.2991	0.0244
79.4169	9.70737		76.7549	7.95517		26.7952	6.34174		76.5406	4.09458		26.7574	3.74104		62.1262	0.86819		92.8763	0.05637		87.3368	0.02448
79.466	9.71055		76.8002	7.95612		26.8062	6.34465		76.6024	4.09545		26.7664	3.74133		62.1541	0.86779		92.9871	0.05629		87.3794	0.02412
79.5203	9.70639		76.8454	7.95622		26.8268	6.34498		76.7122	4.09738		26.7769	3.74049		62.2663	0.86711		93.1082	0.05645		87.444	0.02382
79.6044	9.70021		76.9029	7.95552		26.8504	6.34041		76.7323	4.09626		26.8084	3.73883		62.314	0.86899		93.1553	0.05652		87.5398	0.02345
79.6863	9.69934		76.9811	7.95433		26.8721	6.33501		76.7761	4.09711		26.8775	3.7386		62.3291	0.87		93.1763	0.05654		87.6356	0.02307
79.7213	9.70156		77.0745	7.95169		26.8977	6.33059		76.8242	4.10128		26.8915	3.73813		62.3779	0.869		93.2853	0.05661		87.6716	0.02298
79.7771	9.7069		77.1111	7.95162		26.9283	6.32841		76.8745	4.09999		26.8955	3.73749		62.4076	0.86948		93.3097	0.05666		87.7199	0.02341
79.8262	9.70889		77.1499	7.95234		26.9524	6.33079		76.9578	4.09971		26.899	3.73677		62.4727	0.86848		93.4788	0.05705		87.7863	0.02383
79.9304	9.70192		77.193	7.95254		26.973	6.33401		77.0619	4.09977		26.9045	3.73644		62.5279	0.86751		93.5338	0.05732		87.8575	0.02378
80.0175	9.69686		77.2389	7.95262		26.9896	6.33586		77.0892	4.09842		26.9465	3.73796		62.5727	0.86865		93.5599	0.05761		87.9877	0.02318
80.0473	9.69763		77.2978	7.95114		27.0027	6.33386		77.1308	4.09998		26.974	3.73945		62.6197	0.87015		93.6314	0.05788		88.0311	0.02327
80.0897	9.70617		77.3883	7.949		27.0187	6.33259		77.1826	4.09796		26.9825	3.73909		62.6372	0.87022		93.6715	0.05796		88.0671	0.02315
80.1314	9.70987		77.445	7.95049		27.0353	6.33304		77.245	4.09814		26.9901	3.73841		62.7133	0.8719		93.7727	0.05785		88.1228	0.02324
80.1895	9.70573		77.4759	7.95173		27.0559	6.33233		77.3592	4.09743		27.0101	3.73823		62.8226	0.87039		93.8581	0.0578		88.1817	0.02352
80.2661	9.69937		77.5376	7.95191		27.083	6.33004		77.4016	4.09674		27.0551	3.74044		62.8406	0.87145		93.9462	0.0574		88.2644	0.02331
80.348	9.69933		77.5879	7.95184		27.1076	6.32832		77.4375	4.09637		27.0876	3.73717		62.8627	0.87336		93.9619	0.05745		88.393	0.02322
80.3823	9.69898		77.6992	7.95004		27.1363	6.32734		77.4834	4.09632		27.1066	3.73429		62.9127	0.87372		94.0377	0.05737		88.4306	0.02317
80.4344	9.70228		77.7552	7.9493		27.1709	6.32443		77.5323	4.09442		27.1161	3.73446		62.9406	0.87403		94.0726	0.05738		88.4781	0.02309
80.4939	9.69895		77.7889	7.95113		27.1865	6.32576		77.6242	4.0932		27.1266	3.73897		63.0011	0.87363		94.2531	0.05737		88.5379	0.02295
80.5765	9.68996		77.8356	7.95106		27.1956	6.32865		77.6996	4.09279		27.1536	3.74355		63.0609	0.87339		94.3037	0.05726		88.6075	0.02294
80.6919	9.68519		77.8866	7.9508		27.2041	6.33025		77.7391	4.09339		27.1761	3.74462		63.1098	0.87566		94.3647	0.0573		88.6877	0.02336
80.7165	9.68364		77.9505	7.94995		27.2227	6.33039		77.7757	4.09342		27.1832	3.74233		63.1342	0.8765		94.431	0.05712		88.7655	0.02302
80.7395	9.68972		78.0561	7.94847		27.2423	6.32924		77.8202	4.09043		27.1892	3.74052		63.1894	0.8776		94.4711	0.05716		88.8015	0.02329
80.8095	9.69305		78.1071	7.94903		27.2553	6.32879		77.8726	4.08932		27.2052	3.7419		63.2347	0.87661		94.56	0.05713		88.8523	0.02371
80.8854	9.69007		78.1437	7.94977		27.2699	6.32869		77.9645	4.08846		27.2532	3.74478		63.3121	0.87389		94.6716	0.05686		88.917	0.02403
80.9427	9.68492		78.1846	7.94982		27.2935	6.32678		78.0464	4.08783		27.2812	3.74315		63.3679	0.87441		94.7117	0.05688		88.9915	0.02411
81.0216	9.68321		78.2413	7.94929		27.3217	6.32351		78.078	4.08786		27.2942	3.73945		63.3917	0.87574		94.7754	0.05683		89.1315	0.02418
81.073	9.68675		78.3411	7.94662		27.3417	6.32076		78.1325	4.0873		27.3277	3.73779		63.4155	0.87577		94.8024	0.05684		89.1634	0.02378
81.1132	9.69243		78.4007	7.94682		27.395	6.31755		78.1964	4.08754		27.3658	3.74023		63.4655	0.87627		94.907	0.05676		89.2036	0.02336
81.169	9.69345		78.4374	7.94719		27.4251	6.31805		78.2532	4.08696		27.3803	3.7423		63.5103	0.87535		95.0012	0.05657		89.2633	0.02337
81.2382	9.68685		78.4862	7.94645		27.4357	6.32019		78.3343	4.08662		27.3883	3.74155		63.6178	0.87439		95.105	0.05638		89.3239	0.0239
81.3469	9.68503		78.5422	7.94645		27.4412	6.32292		78.3875	4.08702		27.3933	3.73879		63.6475	0.87478		95.1215	0.05625		89.4164	0.02411
81.3901	9.68865		78.6018	7.94513		27.4492	6.32373		78.4262	4.08808		27.4008	3.7365		63.6754	0.87558		95.2244	0.05636		89.4917	0.02446
81.4184	9.69508		78.7117	7.94395		27.4718	6.32287		78.4715	4.08864		27.4383	3.73829		63.7137	0.87532		95.2567	0.05627		89.536	0.0248
81.4801	9.69651		78.7476	7.94374		27.493	6.32252		78.526	4.08746		27.4678	3.74044		63.7585	0.87465		95.3308	0.05643		89.5884	0.02487
81.5375	9.69529		78.7813	7.94485		27.508	6.3235		78.6158	4.08752		27.4788	3.73704		63.8253	0.87305		95.4163	0.05665		89.658	0.02523
81.6312	9.69086		78.8344	7.94503		27.5261	6.32295		78.6991	4.08724		27.4913	3.73152		63.8846	0.87222		95.5235	0.05657		89.7357	0.02555
81.7079	9.68805		78.8869	7.94411		27.5537	6.3202		78.7278	4.08654		27.5289	3.72657		63.9207	0.87413		95.5697	0.05633		89.8799	0.02582
81.7518	9.68953		78.9817	7.94235		27.5869	6.31858		78.7666	4.08804		27.5724	3.72962		63.9526	0.87532		95.615	0.05626		89.9003	0.02554
81.8017	9.69609		79.0491	7.942		27.6256	6.31432		78.8176	4.0887		27.5839	3.73217		63.9898	0.87557		95.7023	0.05636		89.9519	0.02562
81.8575	9.69871		79.0865	7.94336		27.6472	6.31157		78.8793	4.08845		27.5884	3.73352		64.0381	0.87604		95.7886	0.05642		90.0289	0.02576
81.926	9.6937		79.1332	7.94357		27.6617	6.31046		78.9677	4.08785		27.5924	3.7341		64.1107	0.87389		95.8836	0.05638		90.0755	0.02508
82.0146	9.69028		79.1863	7.94413		27.6703	6.31082		79.0265	4.08751		27.6004	3.73435		64.1573	0.87372		95.9211	0.05649		90.1517	0.02526
82.0607	9.69046		79.2229	7.94435		27.6808	6.31148		79.0667	4.08748		27.6419	3.73459		64.1916	0.87466		95.9978	0.05646		90.2516	0.02507
82.0912	9.69556		79.3543	7.94323		27.6994	6.31077		79.1141	4.08806		27.6589	3.73358		64.227	0.87506		96.0048	0.05641		90.2933	0.02468
82.1433	9.70119		79.3881	7.94356		27.7195	6.30848		79.1694	4.08699		27.6639	3.73199		64.2683	0.8748		96.1513	0.05657		90.3334	0.02475
82.2029	9.69899		79.4218	7.94537		27.7356	6.30627		79.252	4.08684		27.6689	3.73139		64.3194	0.87374		96.2446	0.0567		90.408	0.02503
82.2788	9.69335		79.4692	7.94577		27.7522	6.30463		79.3281	4.08724		27.683	3.73128		64.4095	0.87284		96.303	0.0568		90.4784	0.02516
82.3778	9.69139		79.5267	7.94618		27.7758	6.30081		79.3719	4.08772		27.7815	3.728		64.4398	0.8744		96.3623	0.05673		90.6085	0.02538
82.4188	9.68864		79.6078	7.94473		27.8114	6.29368		79.4057	4.0885		27.8235	3.72312		64.4706	0.87559		96.4181	0.05672		90.647	0.0254
82.4634	9.68986		79.7148	7.94391		27.8511	6.28682		79.4523	4.09061		27.832	3.72622		64.5206	0.87613		96.4652	0.05676		90.6675	0.0252
82.5133	9.68897		79.7428	7.94565		27.8722	6.28447		79.5134	4.09029		27.8355	3.72886		64.5694	0.87639		96.5567	0.05684		90.7363	0.0252
82.5691	9.68252		79.7895	7.94672		27.8858	6.2839		79.6089	4.08949		27.839	3.73117		64.6246	0.87573		96.6684	0.05689		90.8067	0.02495
82.6718	9.67701		79.839	7.94743		27.8993	6.28386		79.6699	4.08987		27.845	3.73254		64.6903	0.87621		96.7189	0.05696		90.9082	0.02492
82.7411	9.67405		79.8972	7.94763		27.9119	6.28355		79.7101	4.09084		27.8706	3.73018		64.7217	0.87728		96.7625	0.05711		91.013	0.02475
82.7745	9.67555		79.9884	7.94632		27.9255	6.28281		79.7568	4.09166		27.8961	3.72795		64.7531	0.8776		96.8305	0.05717		91.0384	0.02449
82.8259	9.68177		80.0451	7.94632		27.9395	6.28161		79.8099	4.09246		27.9111	3.72908		64.7891	0.87771		96.8951	0.05745		91.0916	0.02449
82.8951	9.68074		80.0738	7.9474		27.9611	6.28117		79.876	4.09213		27.9281	3.73062		64.8391	0.87766		96.9945	0.05773		91.1538	0.02445
82.9405	9.67431		80.1305	7.94842		27.9717	6.28181		79.9794	4.09054		27.9331	3.73166		64.9304	0.87624		97.1069	0.05817		91.2259	0.02449
83.0336	9.6709		80.1787	7.94868		27.9817	6.28162		80.0189	4.09229		27.9686	3.72421		64.9711	0.8775		97.1226	0.05831		91.3446	0.025
83.0842	9.66982		80.3058	7.94722		28.0224	6.27871		80.0519	4.09502		28.0411	3.72084		64.9972	0.87777		97.2072	0.05838		91.3946	0.02517
83.1303	9.67432		80.356	7.94571		28.0701	6.27289		80.1101	4.09599		28.0517	3.71921		65.0379	0.87727		97.2403	0.05844		91.4322	0.02507
83.1772	9.67654		80.3718	7.94667		28.0978	6.26833		80.1747	4.09489		28.0562	3.71768		65.0862	0.87685		97.3223	0.05872		91.4887	0.02539
83.2301	9.66854		80.453	7.94777		28.1108	6.2666		80.2623	4.09399		28.0597	3.71628		65.1507	0.87639		97.4461	0.05894		91.5419	0.02541
83.3276	9.66356		80.4939	7.94754		28.1224	6.26642		80.3413	4.09377		28.0662	3.71472		65.2193	0.87573		97.5045	0.05937		91.6304	0.02555
83.4288	9.66164		80.5492	7.94795		28.1375	6.26597		80.3751	4.09459		28.0877	3.71368		65.2443	0.8765		97.549	0.05955		91.7368	0.02551
83.4497	9.6651		80.6203	7.9467		28.1571	6.2653		80.3887	4.09591		28.1192	3.71262		65.2832	0.87709		97.6266	0.05977		91.7728	0.02545
83.5047	9.66603		80.705	7.94612		28.1781	6.26443		80.4727	4.09509		28.1312	3.71097		65.3268	0.87676		97.6885	0.05978		91.8228	0.02511
83.5665	9.66646		80.7395	7.94735		28.2018	6.26304		80.5524	4.09429		28.1412	3.70863		65.3826	0.87696		97.7757	0.05982		91.8645	0.02477
83.6298	9.66228		80.784	7.94806		28.2203	6.26251		80.6328	4.09401		28.1682	3.708		65.4727	0.87542		97.889	0.06009		91.93	0.02464
83.7295	9.65777		80.8522	7.94833		28.2379	6.26318		80.6673	4.09405		28.2403	3.70791		65.4954	0.87663		97.9396	0.06029		92.0348	0.0248
83.7697	9.65571		80.924	7.94717		28.258	6.26074		80.701	4.09448		28.2578	3.70093		65.5239	0.87766		97.9902	0.06041		92.1298	0.02518
83.7898	9.66027		81.0116	7.94573		28.2821	6.25516		80.7528	4.09608		28.2628	3.69596		65.5622	0.87752		98.0364	0.0606		92.1667	0.02529
83.8739	9.66623		81.0281	7.94699		28.3158	6.25258		80.8181	4.09534		28.2668	3.69414		65.607	0.87787		98.0957	0.06067		92.2314	0.0254
83.929	9.66484		81.0827	7.94821		28.3374	6.25353		80.8971	4.09638		28.2738	3.69623		65.6593	0.87679		98.2718	0.06067		92.296	0.02515
84.0213	9.65795		81.1301	7.94864		28.351	6.25454		80.9739	4.09925		28.3033	3.69812		65.7296	0.87657		98.3076	0.06085		92.3689	0.02503
84.0741	9.65588		81.1854	7.94945		28.364	6.25468		81.0098	4.09923		28.3263	3.69851		65.7674	0.87841		98.3512	0.06093		92.4647	0.02499
84.1158	9.6591		81.283	7.94735		28.3776	6.25345		81.0457	4.09917		28.3348	3.69624		65.7936	0.87916		98.4148	0.06074		92.5171	0.02467
84.1627	9.66431		81.357	7.94664		28.3926	6.25251		81.1089	4.09877		28.3433	3.69607		65.8459	0.87904		98.4715	0.06071		92.5605	0.02437
84.2081	9.66495		81.3872	7.94789		28.4107	6.24942		81.18	4.09754		28.3643	3.69821		65.8953	0.87855		98.5622	0.06055		92.5998	0.02421
84.2684	9.65944		81.4353	7.94907		28.4283	6.24428		81.2776	4.09674		28.3964	3.69904		65.9831	0.87677		98.6703	0.06068		92.6677	0.02374
84.3704	9.65532		81.487	7.94956		28.4469	6.24173		81.3258	4.09684		28.4144	3.69347		66.0261	0.8788		98.7148	0.0608		92.7856	0.02359
84.4374	9.65616		81.5573	7.94923		28.474	6.24065		81.3753	4.09662		28.4304	3.69012		66.047	0.88005		98.7715	0.06089		92.8855	0.02362
84.4701	9.66101		81.6658	7.94761		28.5187	6.2391		81.4141	4.10075		28.4624	3.69336		66.0976	0.88005		98.8403	0.06084		92.9207	0.02383
84.5245	9.66504		81.6974	7.9482		28.5514	6.23739		81.4715	4.10173		28.4999	3.69667		66.1237	0.88008		98.9101	0.06062		92.9699	0.02418
84.5788	9.66089		81.7376	7.94918		28.5655	6.23651		81.5527	4.10183		28.5109	3.69916		66.1877	0.88005		99.033	0.06036		93.037	0.02438
84.6785	9.65614		81.7842	7.94985		28.5755	6.23689		81.6274	4.10248		28.5189	3.699		66.2638	0.87971		99.0975	0.06029		93.1156	0.02446
84.7567	9.65251		81.8395	7.94962		28.5881	6.2373		81.6539	4.10297		28.5279	3.69747		66.3022	0.88144		99.1438	0.06006		93.2098	0.02422
84.7857	9.65364		81.9271	7.94828		28.6112	6.23769		81.6884	4.10471		28.5585	3.69874		66.3307	0.88281		99.1952	0.06013		93.254	0.024
84.8334	9.66214		81.9961	7.94753		28.6167	6.23794		81.7494	4.10391		28.587	3.70022		66.3644	0.88228		99.2528	0.0602		93.3023	0.02431
84.8795	9.66455		82.0406	7.94875		28.6222	6.2376		81.8119	4.10195		28.5995	3.70015		66.4051	0.88182		99.3138	0.06006		93.3563	0.02401
84.9398	9.65929		82.0801	7.95018		28.6539	6.23714		81.944	4.09878		28.615	3.69769		66.5027	0.88048		99.4176	0.06008		93.4333	0.02373
85.0656	9.65406		82.1282	7.95053		28.6805	6.23649		81.9957	4.09804		28.6505	3.69783		66.5446	0.88022		99.5065	0.06014		93.5545	0.02329
85.1192	9.65323		82.1821	7.94912		28.7026	6.23501		82.0137	4.09808		28.7125	3.70075		66.5632	0.88145		99.5536	0.06022		93.6175	0.02315
85.1497	9.65576		82.2883	7.94773		28.7332	6.23098		82.0582	4.10073		28.723	3.70394		66.6027	0.88098		99.6085	0.06027		93.6543	0.02309
85.1921	9.65991		82.345	7.94889		28.7619	6.22806		82.1192	4.09892		28.728	3.70367		66.6533	0.88124		99.6791	0.06045		93.7035	0.02323
85.2398	9.65559		82.3709	7.94994		28.7825	6.2273		82.2126	4.09874		28.7336	3.70332		66.7085	0.88036		99.782	0.06039		93.7534	0.02354
85.3328	9.64825		82.4477	7.95017		28.7985	6.22784		82.2894	4.10039		28.7466	3.70335		66.7934	0.87899		99.8814	0.06016		93.8132	0.02375
85.44	9.64502		82.5102	7.95052		28.8136	6.22827		82.3196	4.09939		28.7791	3.70529		66.8294	0.87982		99.9128	0.06014		93.8926	0.02384
85.4601	9.64572		82.5633	7.95007		28.8282	6.22743		82.349	4.0997		28.7916	3.70525		66.8445	0.8804		99.9756	0.06011		93.9925	0.0241
85.5018	9.65214		82.6473	7.94895		28.8438	6.22701		82.4107	4.09573		28.7986	3.70299		66.8817	0.88068		100.036	0.06007		94.0425	0.0242
85.5658	9.65512		82.6911	7.95047		28.8608	6.22834		82.4818	4.09303		28.8106	3.70099		66.9591	0.88032		100.099	0.05992		94.0899	0.02436
85.632	9.64947		82.7306	7.95144		28.8779	6.22745		82.5953	4.09232		28.8491	3.70025		67.0096	0.87842		100.232	0.05987		94.1481	0.02444
85.7228	9.64402		82.778	7.95112		28.899	6.22476		82.6183	4.09294		28.8931	3.69824		67.0753	0.87848		100.311	0.05975		94.2422	0.02472
85.7913	9.64144		82.8355	7.95052		28.9261	6.22127		82.6592	4.093		28.9282	3.69225		67.1038	0.88013		100.345	0.05968		94.347	0.0247
85.8203	9.64561		82.9432	7.94791		28.9673	6.21667		82.7166	4.09543		28.9402	3.69064		67.1358	0.88055		100.399	0.05993		94.3904	0.02469
85.8732	9.65203		82.9992	7.94939		28.993	6.21198		82.7468	4.09497		28.9482	3.69239		67.1776	0.88091		100.478	0.06		94.433	0.0247
85.9305	9.64974		83.0301	7.95153		29.0126	6.2092		82.8258	4.09394		28.9617	3.69372		67.2282	0.88056		100.61	0.0599		94.496	0.02496
86.0072	9.64249		83.0746	7.95206		29.0271	6.20891		82.9041	4.09597		28.9877	3.69434		67.3055	0.87925		100.667	0.05992		94.555	0.02526
86.1017	9.63936		83.1227	7.95168		29.0407	6.20977		82.9622	4.09643		29.0002	3.69407		67.3386	0.87977		100.69	0.05976		94.6582	0.02569
86.1411	9.64106		83.1895	7.95142		29.0532	6.20856		83.0024	4.09696		29.0087	3.69413		67.3723	0.88082		100.757	0.05963		94.7482	0.02577
86.1888	9.65087		83.2785	7.94961		29.0693	6.20596		83.0599	4.09707		29.0227	3.69534		67.3997	0.88133		100.815	0.05957		94.7908	0.02643
86.2394	9.65535		83.3309	7.95178		29.0859	6.20372		83.1209	4.097		29.0467	3.69704		67.4601	0.88062		100.889	0.05953		94.8325	0.02675
86.2878	9.65251		83.3697	7.95267		29.102	6.2039		83.2401	4.09736		29.0672	3.6961		67.5264	0.87982		101.009	0.05954		94.8784	0.02723
86.3868	9.64816		83.4185	7.95252		29.1185	6.20303		83.2803	4.09694		29.0933	3.69334		67.6078	0.88162		101.089	0.05928		94.9636	0.02721
86.4612	9.64776		83.4825	7.95258		29.1406	6.1999		83.3004	4.09874		29.1368	3.69138		67.6345	0.88258		101.116	0.05931		95.0815	0.02718
86.4754	9.65184		83.5715	7.95011		29.1678	6.19426		83.3643	4.10195		29.1678	3.69182		67.674	0.88315		101.199	0.05906		95.1257	0.02708
86.5394	9.65838		83.6318	7.95042		29.2044	6.18957		83.4139	4.10242		29.1768	3.69264		67.7141	0.88372		101.244	0.059		95.1707	0.02666
86.5855	9.65853		83.6735	7.95192		29.2351	6.18797		83.4843	4.10185		29.1863	3.69357		67.7647	0.88374		101.343	0.05914		95.2403	0.02664
86.6644	9.65221		83.705	7.95303		29.2592	6.18785		83.5948	4.10185		29.2123	3.69316		67.8327	0.8827		101.454	0.05941		95.3058	0.0271
86.7984	9.64853		83.7596	7.95343		29.2627	6.18708		83.6164	4.10253		29.2278	3.6928		67.8664	0.88359		101.495	0.05939		95.409	0.02724
86.8282	9.65084		83.8243	7.95249		29.2682	6.18564		83.658	4.10362		29.2478	3.69304		67.899	0.88487		101.562	0.05949		95.4827	0.0272
86.8527	9.65674		83.9162	7.95208		29.2898	6.18371		83.7076	4.10207		29.2659	3.69314		67.935	0.8859		101.605	0.05972		95.5195	0.02745
86.9063	9.66043		83.9758	7.95274		29.3205	6.18221		83.7629	4.10008		29.2824	3.69234		67.9705	0.88612		101.697	0.0598		95.5694	0.02761
86.9644	9.65667		84.0023	7.95331		29.3346	6.18136		83.8648	4.10012		29.3074	3.69128		68.0897	0.88539		101.791	0.06003		95.6284	0.02748
87.0574	9.65138		84.0655	7.95369		29.3476	6.18079		83.9194	4.09886		29.3484	3.68988		68.1251	0.88552		101.862	0.05992		95.698	0.0273
87.1393	9.65161		84.1136	7.95355		29.3702	6.17987		83.9574	4.09833		29.3804	3.6865		68.1518	0.88621		101.92	0.05987		95.8159	0.02717
87.1691	9.65049		84.2027	7.95186		29.4014	6.17821		84.0041	4.10082		29.3969	3.684		68.192	0.88599		101.979	0.0598		95.8691	0.02689
87.21	9.65639		84.286	7.95085		29.4411	6.17521		84.0738	4.0985		29.4104	3.68399		68.2338	0.88566		102.031	0.05988		95.9084	0.02656
87.2643	9.65682		84.3082	7.95349		29.4662	6.17331		84.1413	4.09796		29.426	3.68456		68.2774	0.88519		102.135	0.06025		95.978	0.02644
87.3678	9.64645		84.3678	7.95408		29.4787	6.17282		84.2368	4.09768		29.44	3.68298		68.3414	0.88397		102.277	0.06048		96.005	0.02628
87.4519	9.64025		84.4159	7.95338		29.4873	6.17411		84.2655	4.09807		29.4545	3.68099		68.4041	0.88516		102.306	0.06073		96.1385	0.02615
87.4891	9.63996		84.4805	7.95326		29.4993	6.17526		84.3064	4.09822		29.47	3.67877		68.4349	0.88612		102.352	0.06096		96.1991	0.02585
87.5278	9.64509		84.5998	7.95212		29.5199	6.17474		84.3524	4.09621		29.4875	3.6771		68.471	0.88644		102.41	0.06116		96.2457	0.02576
87.5837	9.64668		84.6342	7.95217		29.542	6.17077		84.4098	4.096		29.5055	3.67578		68.5076	0.88695		102.481	0.06118		96.2875	0.02571
87.6447	9.64155		84.6672	7.95314		29.5611	6.16874		84.519	4.09634		29.5255	3.67378		68.5884	0.88404		102.586	0.06153		96.3555	0.02589
87.705	9.63316		84.724	7.95274		29.5812	6.16725		84.5707	4.09636		29.552	3.66985		68.6448	0.88398		102.659	0.06169		96.4095	0.02612
87.8144	9.62843		84.747	7.95223		29.6013	6.16403		84.608	4.09397		29.59	3.66553		68.6715	0.88552		102.709	0.06178		96.5733	0.02624
87.8524	9.62742		84.892	7.94967		29.6254	6.15861		84.6547	4.09429		29.6201	3.66204		68.7052	0.88561		102.734	0.06191		96.6248	0.02629
87.8978	9.63178		84.9602	7.94982		29.6661	6.1546		84.7129	4.09469		29.6361	3.65986		68.7442	0.88532		102.834	0.06211		96.6461	0.02623
87.9506	9.62959		84.966	7.95071		29.7043	6.15604		84.7674	4.09596		29.6441	3.65966		68.7907	0.88526		102.931	0.0622		96.7206	0.02586
88.025	9.62262		84.9911	7.95027		29.7214	6.15536		84.84	4.09703		29.6531	3.65921		68.8796	0.88414		103.039	0.06253		96.7738	0.02557
88.1263	9.61825		85.088	7.95064		29.7294	6.15393		84.9074	4.09833		29.6701	3.65962		68.9296	0.8845		103.073	0.06284		96.8672	0.02568
88.162	9.61734		85.1153	7.95026		29.7369	6.15138		84.9534	4.09998		29.6911	3.66065		68.9546	0.88556		103.117	0.06277		96.9458	0.02549
88.1955	9.62095		85.2546	7.94803		29.7505	6.14952		84.9922	4.09991		29.7081	3.66112		69	0.88549		103.194	0.06276		96.9957	0.02535
88.2439	9.6246		85.2769	7.94791		29.7756	6.15		85.0302	4.10072		29.7261	3.66053		69.0313	0.88539		103.251	0.06278		97.0318	0.02545
88.2967	9.62489		85.3006	7.94825		29.7907	6.14871		85.1214	4.10126		29.7476	3.65935		69.0901	0.88394		103.331	0.06312		97.0735	0.02549
88.3712	9.6195		85.3709	7.94827		29.8002	6.14555		85.2126	4.10174		29.7706	3.65756		69.1755	0.88349		103.43	0.06311		97.2422	0.02532
88.4642	9.61725		85.4018	7.94768		29.8148	6.1431		85.2557	4.10197		29.7907	3.65368		69.2017	0.88576		103.493	0.0632		97.3044	0.0255
88.5133	9.61954		85.5102	7.9463		29.8665	6.14216		85.2952	4.10354		29.8137	3.64994		69.2284	0.88689		103.544	0.06331		97.324	0.0259
88.5528	9.62649		85.5892	7.94524		29.9183	6.13893		85.3498	4.10613		29.8487	3.6489		69.2726	0.8871		103.61	0.06317		97.4092	0.0259
88.6034	9.62854		85.6316	7.94626		29.9233	6.13467		85.4122	4.10685		29.8562	3.65081		69.3156	0.88796		103.698	0.0633		97.4575	0.02589
88.6689	9.62258		85.6704	7.94702		29.9268	6.13268		85.5006	4.10502		29.8812	3.65336		69.3935	0.88635		103.825	0.06336		97.5222	0.02577
88.7649	9.61932		85.7163	7.94699		29.9323	6.1318		85.5566	4.10675		29.9017	3.65517		69.4563	0.88715		103.851	0.06342		97.5983	0.02557
88.8297	9.61929		85.7975	7.94678		29.9615	6.13152		85.5932	4.10841		29.9152	3.6557		69.4795	0.88868		103.931	0.06338		97.6933	0.02526
88.8587	9.62141		85.8765	7.94504		29.9931	6.13139		85.6399	4.10816		29.9252	3.65598		69.5144	0.88921		103.966	0.0635		97.7547	0.02511
88.9175	9.62999		85.9167	7.94517		30.0012	6.13021		85.6944	4.10781		29.9382	3.65622		69.5539	0.88964		104.05	0.06341		97.7834	0.02505
88.9756	9.63181		85.9583	7.94648		30.0092	6.12886		85.7698	4.10747		29.9573	3.65606		69.601	0.88932		104.148	0.06336		97.8735	0.02502
89.0567	9.62818		85.9957	7.94615		30.0328	6.12857		85.8596	4.10774		29.9743	3.65529		69.7027	0.88776		104.247	0.06346		97.9381	0.02495
89.1564	9.6288		86.0545	7.94592		30.0645	6.12907		85.9099	4.10833		30.0008	3.65482		69.7266	0.8898		104.293	0.06369		98.0519	0.02522
89.1937	9.62935		86.1278	7.94451		30.0871	6.12671		85.9192	4.10947		30.0408	3.65507		69.7533	0.89111		104.335	0.06371		98.0888	0.0253
89.2286	9.63333		86.2621	7.9424		30.1147	6.11845		86.0018	4.1109		30.0763	3.65535		69.8079	0.89132		104.406	0.06359		98.1142	0.0253
89.2793	9.63736		86.2908	7.94303		30.1443	6.11567		86.0463	4.10872		30.0958	3.65711		69.8399	0.89155		104.483	0.0635		98.187	0.02552
89.3351	9.63289		86.3159	7.94293		30.1599	6.1193		86.1181	4.10686		30.1078	3.65767		69.9277	0.89037		104.592	0.0632		98.2329	0.02541
89.414	9.62549		86.3805	7.94289		30.172	6.1243		86.2036	4.10713		30.1203	3.65727		69.9841	0.89013		104.65	0.0632		98.3197	0.02534
89.5234	9.62239		86.4373	7.94225		30.1855	6.1265		86.2473	4.10678		30.1359	3.6568		70.0166	0.89138		104.698	0.06344		98.449	0.02529
89.5465	9.62148		86.522	7.93979		30.2036	6.12381		86.2947	4.10681		30.1544	3.65703		70.0439	0.89187		104.756	0.06337		98.4818	0.02525
89.603	9.62513		86.5945	7.93919		30.2182	6.12211		86.3522	4.10686		30.1724	3.6576		70.0875	0.89251		104.816	0.0633		98.5309	0.02519
89.6827	9.62319		86.6046	7.93941		30.2348	6.12348		86.4355	4.10607		30.1904	3.65841		70.1259	0.89176		104.913	0.06335		98.5931	0.02524
89.7244	9.61463		86.6635	7.9388		30.2559	6.12451		86.5288	4.10678		30.2119	3.65947		70.2294	0.89065		105.028	0.06345		98.6644	0.02521
89.8107	9.60806		86.7065	7.93863		30.282	6.12261		86.5453	4.10527		30.2414	3.65986		70.2613	0.89154		105.07	0.06348		98.7864	0.02489
89.8807	9.60693		86.843	7.93575		30.3016	6.11962		86.5748	4.10649		30.2759	3.65898		70.2863	0.89229		105.113	0.06353		98.8412	0.0251
89.9075	9.60947		86.8954	7.9324		30.3362	6.11724		86.648	4.11027		30.3025	3.65818		70.3264	0.89198		105.185	0.06358		98.8781	0.02522
89.9447	9.61106		86.9076	7.9323		30.383	6.11602		86.6947	4.10895		30.3175	3.65807		70.3712	0.89216		105.248	0.06342		98.937	0.02538
90.0042	9.60887		86.9794	7.9329		30.402	6.11627		86.7722	4.10727		30.3295	3.65875		70.434	0.89048		105.389	0.06337		98.9902	0.02555
90.0854	9.59966		87.0232	7.9315		30.4116	6.11606		86.8663	4.10783		30.342	3.65915		70.5032	0.88925		105.427	0.06318		99.0803	0.02568
90.1866	9.59717		87.0591	7.93089		30.4186	6.11499		86.9044	4.10814		30.357	3.65876		70.5316	0.89019		105.5	0.06306		99.181	0.02555
90.2283	9.59938		87.1661	7.92795		30.4307	6.11235		86.9345	4.10848		30.375	3.65814		70.5735	0.89103		105.54	0.06306		99.2261	0.02561
90.2685	9.60209		87.2221	7.9263		30.4598	6.11071		86.9891	4.10774		30.396	3.65766		70.5962	0.89091		105.632	0.06313		99.2662	0.02539
90.3124	9.60323		87.2659	7.92666		30.4814	6.11018		87.0652	4.10875		30.4165	3.6573		70.6787	0.89117		105.684	0.06317		99.321	0.02562
90.3898	9.59783		87.3126	7.92646		30.494	6.10762		87.1736	4.10964		30.4395	3.65682		70.7496	0.88947		105.792	0.063		99.3775	0.02531
90.4717	9.59249		87.3708	7.9265		30.51	6.10242		87.2031	4.10936		30.4666	3.65509		70.7828	0.88998		105.859	0.06288		99.4774	0.02508
90.526	9.59124		87.4418	7.9243		30.5392	6.09784		87.2318	4.11027		30.5006	3.65224		70.8182	0.8917		105.909	0.06305		99.5724	0.0252
90.5647	9.59533		87.5474	7.92138		30.5774	6.09738		87.3029	4.11259		30.5286	3.64989		70.8473	0.8916		105.965	0.06305		99.6141	0.02531
90.6153	9.60096		87.5783	7.9197		30.6035	6.09566		87.3582	4.11173		30.5481	3.64955		70.8885	0.89184		106.031	0.06318		99.678	0.02538
90.6838	9.60204		87.6091	7.92011		30.616	6.0948		87.4336	4.11137		30.5581	3.65101		70.9368	0.89143		106.186	0.06322		99.755	0.02557
90.7821	9.59571		87.6723	7.92009		30.6231	6.09349		87.5111	4.11229		30.5681	3.65267		71.017	0.89045		106.225	0.06305		99.8196	0.02577
90.8691	9.59507		87.7111	7.91878		30.6306	6.09181		87.5492	4.11285		30.5826	3.65368		71.06	0.89221		106.29	0.06304		99.913	0.02558
90.8997	9.59793		87.8303	7.91673		30.6537	6.08891		87.5837	4.11464		30.6016	3.65391		71.0868	0.89276		106.332	0.06308		99.9711	0.0258
90.9257	9.60429		87.8942	7.91569		30.6758	6.08611		87.6397	4.11304		30.6191	3.65435		71.1321	0.89356		106.414	0.06314		100.015	0.02591
90.992	9.60524		87.9179	7.91602		30.6828	6.08739		87.7043	4.11198		30.6377	3.6551		71.1815	0.89264		106.496	0.06306		100.069	0.026
91.0463	9.60094		87.9675	7.91656		30.6899	6.08697		87.8041	4.11171		30.6557	3.65559		71.2519	0.89179		106.609	0.06306		100.125	0.02613
91.1326	9.59772		88.0163	7.91626		30.7125	6.08524		87.8623	4.10992		30.6772	3.65468		71.3234	0.8935		106.641	0.06292		100.229	0.02609
91.2108	9.59739		88.0788	7.91534		30.7708	6.08094		87.9032	4.10909		30.7062	3.65276		71.3292	0.89419		106.701	0.0628		100.32	0.02599
91.251	9.60327		88.1786	7.91182		30.8119	6.07995		87.9492	4.11187		30.7392	3.65346		71.371	0.89448		106.75	0.06291		100.363	0.02582
91.2889	9.60871		88.2224	7.91043		30.8381	6.08141		88.0023	4.11103		30.7682	3.65459		71.4198	0.89462		106.834	0.06304		100.404	0.02589
91.3671	9.60553		88.2748	7.9108		30.8446	6.08166		88.0921	4.10942		30.7862	3.6549		71.4634	0.89492		106.936	0.06326		100.462	0.02626
91.44	9.59721		88.3215	7.9102		30.8476	6.08157		88.1624	4.10925		30.7982	3.6546		71.5524	0.89388		107.001	0.06333		100.531	0.02668
91.5182	9.5924		88.3768	7.90927		30.8516	6.08122		88.1926	4.10871		30.8102	3.65332		71.5948	0.89477		107.064	0.06335		100.632	0.02696
91.5562	9.59334		88.4694	7.90718		30.8873	6.08388		88.2285	4.10781		30.8323	3.6516		71.6216	0.89548		107.111	0.06342		100.702	0.02726
91.5956	9.59713		88.5347	7.90542		30.9285	6.08527		88.2838	4.10704		30.8588	3.65253		71.6535	0.89556		107.177	0.06345		100.747	0.02723
91.6544	9.59643		88.5735	7.90619		30.9345	6.08587		88.3527	4.10542		30.8768	3.65248		71.7064	0.89509		107.215	0.0635		100.804	0.02738
91.7199	9.59234		88.6116	7.90683		30.9396	6.08597		88.4791	4.1035		30.8928	3.65098		71.8018	0.89394		107.405	0.06376		100.869	0.02745
91.8316	9.58558		88.6597	7.90717		30.9501	6.08486		88.525	4.10258		30.9208	3.64835		71.8337	0.89329		107.43	0.0638		100.978	0.02738
91.9052	9.58151		88.7178	7.90488		31.0114	6.08313		88.5466	4.10321		30.9723	3.64822		71.857	0.8952		107.476	0.06381		101.05	0.02729
91.9298	9.5825		88.8169	7.90268		31.0516	6.08333		88.5947	4.10548		30.9968	3.64928		71.8913	0.89535		107.549	0.06393		101.095	0.02727
91.9715	9.58468		88.8715	7.90329		31.0586	6.08222		88.6493	4.10495		31.0024	3.64874		71.9401	0.89556		107.597	0.06417		101.142	0.02729
92.0281	9.58193		88.9117	7.90346		31.0631	6.08089		88.706	4.10477		31.0059	3.64753		71.986	0.89544		107.724	0.06433		101.194	0.02699
92.1047	9.57548		88.9591	7.90255		31.0707	6.07994		88.8051	4.10607		31.0104	3.64642		72.0686	0.89349		107.801	0.06435		101.239	0.02729
92.2037	9.57206		89.028	7.90274		31.1164	6.07969		88.8496	4.10709		31.0274	3.64743		72.1087	0.89407		107.819	0.06436		101.361	0.02748
92.2216	9.57212		89.0776	7.90092		31.1345	6.07932		88.8812	4.10806		31.0669	3.64748		72.1412	0.89474		107.915	0.06425		101.442	0.02768
92.2759	9.57784		89.1609	7.89903		31.1395	6.07452		88.9372	4.10548		31.0774	3.64542		72.1732	0.89494		107.944	0.06429		101.477	0.02753
92.3273	9.58118		89.2198	7.8997		31.144	6.07055		89.0126	4.10409		31.0829	3.64241		72.2185	0.89445		108.026	0.06438		101.535	0.02761
92.3876	9.57666		89.2592	7.90026		31.1546	6.06766		89.1268	4.10476		31.0919	3.6395		72.2802	0.89254		108.122	0.06454		101.592	0.02747
92.4709	9.57093		89.2973	7.89994		31.2148	6.06844		89.1634	4.10597		31.1469	3.63929		72.3627	0.89372		108.247	0.06464		101.668	0.02737
92.5588	9.5698		89.3483	7.89834		31.2676	6.06329		89.1979	4.10606		31.1895	3.63771		72.3836	0.89542		108.263	0.06472		101.799	0.02762
92.5893	9.57543		89.4208	7.89598		31.2847	6.05397		89.2496	4.11047		31.207	3.63571		72.429	0.89605		108.33	0.06487		101.826	0.02739
92.6325	9.57977		89.5199	7.89573		31.2897	6.04713		89.2991	4.11096		31.217	3.63599		72.4656	0.89604		108.359	0.06515		101.864	0.02711
92.6875	9.57948		89.558	7.89687		31.2942	6.04602		89.3637	4.11073		31.229	3.63775		72.5045	0.89539		108.544	0.06547		101.943	0.02689
92.756	9.5736		89.6011	7.89644		31.3017	6.04926		89.4384	4.11128		31.26	3.63969		72.5818	0.89445		108.596	0.06582		102	0.02651
92.8677	9.5717		89.6527	7.89691		31.3304	6.04718		89.4872	4.11168		31.276	3.64111		72.6283	0.89513		108.609	0.06594		102.093	0.02628
92.9146	9.57099		89.7181	7.89509		31.349	6.04331		89.5361	4.11192		31.2805	3.63959		72.6603	0.89581		108.73	0.06602		102.201	0.02611
92.9533	9.58052		89.8071	7.89321		31.356	6.04131		89.5921	4.11167		31.2855	3.63964		72.6987	0.89615		108.752	0.0663		102.233	0.02606
93.0091	9.58683		89.8552	7.89347		31.367	6.04397		89.6308	4.11161		31.297	3.64084		72.7417	0.89627		108.856	0.06617		102.271	0.02619
93.0686	9.58665		89.8926	7.89413		31.4022	6.04661		89.7493	4.11195		31.3471	3.64214		72.8254	0.8955		108.962	0.06608		102.329	0.02626
93.1706	9.58229		89.9428	7.89375		31.4188	6.04241		89.8082	4.11189		31.3821	3.64212		72.8975	0.89645		108.98	0.06623		102.459	0.02631
93.2175	9.58116		89.996	7.89384		31.4303	6.03403		89.8376	4.11252		31.4036	3.63973		72.9178	0.89756		109.092	0.06623		102.522	0.02635
93.2555	9.58457		90.0793	7.89197		31.4469	6.02915		89.8764	4.11451		31.4296	3.63727		72.9544	0.89735		109.108	0.06608		102.558	0.02628
93.2979	9.58998		90.1583	7.8914		31.4911	6.03041		89.9324	4.11507		31.4481	3.63679		72.9783	0.89747		109.192	0.06625		102.617	0.02637
93.3463	9.5913		90.2014	7.8924		31.5268	6.03533		90.0064	4.11507		31.4596	3.6413		73.0416	0.89774		109.289	0.06653		102.673	0.02611
93.4118	9.58556		90.2451	7.89243		31.5363	6.0405		90.1177	4.11379		31.4701	3.64213		73.1102	0.89697		109.382	0.06673		102.743	0.02582
93.5562	9.58103		90.2825	7.89279		31.5429	6.04224		90.1579	4.11294		31.4861	3.64152		73.1573	0.89651		109.44	0.06698		102.825	0.02536
93.5971	9.58486		90.3615	7.8917		31.5569	6.04132		90.196	4.11451		31.5101	3.64085		73.1864	0.8979		109.469	0.06709		102.925	0.02543
93.6247	9.59035		90.4476	7.8905		31.5926	6.04036		90.2441	4.11326		31.5242	3.64027		73.2242	0.89808		109.568	0.06706		102.956	0.02552
93.6768	9.59106		90.5036	7.89146		31.6062	6.03927		90.3037	4.11116		31.5397	3.64008		73.2672	0.89836		109.607	0.06707		103.013	0.02554
93.7326	9.58536		90.5496	7.89264		31.6167	6.04118		90.3891	4.11023		31.5772	3.6424		73.3695	0.89658		109.741	0.06718		103.073	0.02556
93.8189	9.58022		90.6042	7.89275		31.6378	6.04219		90.4523	4.10982		31.5982	3.64089		73.4172	0.89579		109.782	0.06722		103.143	0.02537
93.8986	9.57687		90.6595	7.89312		31.6745	6.04227		90.4947	4.10938		31.6102	3.63808		73.4334	0.89718		109.857	0.06706		103.27	0.02532
93.9365	9.57503		90.7622	7.89153		31.7207	6.04232		90.5241	4.10986		31.6407	3.63345		73.473	0.8971		109.891	0.067		103.323	0.02528
93.9857	9.57944		90.8275	7.89124		31.7534	6.04455		90.5866	4.10856		31.6963	3.62862		73.5154	0.89814		109.977	0.06689		103.357	0.02536
94.0385	9.58152		90.8411	7.89283		31.7679	6.04602		90.6584	4.1075		31.7028	3.63585		73.5636	0.89755		110.08	0.0668		103.439	0.02518
94.1502	9.57295		90.905	7.89317		31.775	6.04763		90.7438	4.10706		31.7053	3.64173		73.6055	0.89697		110.209	0.06689		103.485	0.02521
94.2283	9.56725		90.9531	7.89286		31.779	6.04941		90.7876	4.1072		31.7078	3.64516		73.6909	0.89828		110.231	0.067		103.584	0.02513
94.2514	9.56586		90.9998	7.89227		31.7835	6.05078		90.8286	4.10779		31.7123	3.64589		73.7078	0.89897		110.281	0.06697		103.66	0.02499
94.2983	9.5705		91.1183	7.89087		31.7925	6.04951		90.8731	4.10736		31.7348	3.64522		73.7561	0.8991		110.331	0.06704		103.697	0.02491
94.3452	9.57401		91.1686	7.89068		31.8483	6.04918		90.9262	4.10713		31.7993	3.6438		73.7933	0.89918		110.4	0.06721		103.732	0.0247
94.3973	9.57144		91.2023	7.89059		31.8593	6.04857		91.0088	4.10606		31.8068	3.63966		73.8555	0.89637		110.509	0.0673		103.8	0.02468
94.4553	9.56537		91.2296	7.89103		31.8654	6.04698		91.0957	4.10732		31.8093	3.64386		73.9374	0.897		110.577	0.0673		103.871	0.02465
94.561	9.5633		91.3029	7.89075		31.885	6.04393		91.1352	4.10757		31.8133	3.64891		73.9543	0.8977		110.641	0.06733		104.029	0.02468
94.6072	9.56208		91.3955	7.89063		31.9453	6.03776		91.1768	4.10751		31.8248	3.65065		74.0008	0.89837		110.679	0.06729		104.082	0.02466
94.66	9.5705		91.4702	7.88992		31.9784	6.031		91.2343	4.10883		31.9434	3.64633		74.0298	0.8985		110.759	0.0671		104.108	0.02496
94.7181	9.56741		91.4895	7.89094		31.99	6.0278		91.3011	4.11004		31.9554	3.64276		74.0897	0.89836		110.87	0.06703		104.167	0.02498
94.7769	9.56036		91.5563	7.89117		31.9985	6.02775		91.3779	4.11096		31.9574	3.64015		74.1862	0.89848		110.976	0.06708		104.239	0.02507
94.8855	9.55858		91.5994	7.89134		32.0106	6.02941		91.4397	4.11224		31.9594	3.64428		74.2124	0.89893		111.013	0.06702		104.322	0.02495
94.9332	9.5577		91.6554	7.8914		32.0301	6.03247		91.4669	4.11379		31.9614	3.64827		74.2432	0.90026		111.056	0.06709		104.398	0.02465
94.9659	9.55989		91.7452	7.89019		32.0472	6.03569		91.5251	4.1159		31.9649	3.65035		74.2862	0.90026		111.127	0.06723		104.46	0.02474
95.0106	9.56548		91.8112	7.88985		32.0543	6.03285		91.5718	4.11592		31.9749	3.64488		74.3123	0.90049		111.197	0.06723		104.488	0.0249
95.0739	9.56818		91.8321	7.89033		32.0683	6.03134		91.6385	4.11543		32.072	3.6405		74.4077	0.89987		111.283	0.06718		104.556	0.02494
95.1342	9.56391		91.9053	7.8907		32.0924	6.03204		91.7412	4.11575		32.099	3.63792		74.4518	0.89873		111.38	0.06713		104.656	0.02509
95.2652	9.56373		91.9448	7.89062		32.1135	6.03269		91.7872	4.11596		32.102	3.64507		74.4885	0.90043		111.434	0.06703		104.768	0.02537
95.2853	9.56715		92.0267	7.88981		32.1407	6.02828		91.8245	4.11774		32.1045	3.65286		74.5204	0.90042		111.485	0.06687		104.79	0.02554
95.3232	9.57614		92.1265	7.8889		32.1768	6.02403		91.8784	4.11809		32.1075	3.64726		74.5611	0.90132		111.55	0.06686		104.843	0.02588
95.3842	9.57942		92.1502	7.88979		32.204	6.02399		91.9373	4.11761		32.1155	3.64203		74.6065	0.90093		111.625	0.06678		104.906	0.02603
95.4364	9.57257		92.2155	7.89091		32.221	6.02522		92.032	4.11791		32.1815	3.6375		74.6884	0.89977		111.741	0.06661		104.956	0.02608
95.5093	9.56938		92.2543	7.89113		32.2401	6.02623		92.0995	4.11755		32.191	3.63414		74.7437	0.89965		111.811	0.06624		105.029	0.0262
95.5919	9.56739		92.3046	7.8908		32.2532	6.02604		92.129	4.11752		32.1935	3.63507		74.7733	0.90079		111.849	0.06614		105.118	0.02626
95.6269	9.57054		92.4137	7.88938		32.2668	6.02529		92.1828	4.11796		32.196	3.63947		74.8088	0.90151		111.892	0.06611		105.187	0.0266
95.6723	9.57358		92.464	7.88893		32.2874	6.02437		92.2388	4.11659		32.1996	3.64234		74.8471	0.9021		111.966	0.06608		105.232	0.02633
95.7512	9.57366		92.4798	7.88993		32.3079	6.02319		92.3286	4.11515		32.2226	3.6351		74.8989	0.90009		112.061	0.06624		105.3	0.02651
95.8368	9.56556		92.5487	7.89037		32.326	6.02259		92.394	4.11435		32.3211	3.6269		74.9855	0.89926		112.174	0.06641		105.364	0.02666
95.9492	9.56305		92.5875	7.89031		32.3501	6.0217		92.4421	4.11487		32.3491	3.62328		75.0116	0.90124		112.217	0.06635		105.504	0.02647
95.9663	9.56276		92.6851	7.88887		32.3843	6.01976		92.4772	4.11543		32.3531	3.62529		75.0535	0.90191		112.271	0.06646		105.553	0.02638
95.9842	9.56434		92.7914	7.88733		32.424	6.01667		92.5268	4.11645		32.3556	3.62766		75.0843	0.90214		112.324	0.06646		105.567	0.02658
96.0601	9.56677		92.8079	7.88836		32.4441	6.01487		92.577	4.11587		32.3581	3.6296		75.1453	0.90205		112.397	0.06637		105.653	0.02693
96.104	9.564		92.8625	7.88884		32.4581	6.01481		92.6496	4.11549		32.3631	3.62568		75.1883	0.9006		112.507	0.06638		105.701	0.0272
96.2	9.55757		92.8998	7.88892		32.4727	6.01435		92.7343	4.11579		32.4167	3.62393		75.2563	0.90052		112.575	0.06628		105.794	0.02755
96.2685	9.55424		92.958	7.88894		32.4883	6.01401		92.7752	4.11582		32.4442	3.62447		75.3023	0.90154		112.625	0.06628		105.903	0.02768
96.305	9.55447		93.0492	7.88659		32.4918	6.01401		92.8154	4.11528		32.4477	3.62516		75.3261	0.9011		112.681	0.06631		105.933	0.02753
96.3675	9.55909		93.0966	7.8852		32.5039	6.01251		92.8844	4.11787		32.4512	3.62603		75.365	0.90136		112.746	0.06643		105.984	0.02723
96.4278	9.55595		93.1511	7.88575		32.5325	6.00964		92.949	4.1192		32.4577	3.62618		75.4057	0.90076		112.818	0.06675		106.038	0.02725
96.4896	9.54488		93.1806	7.88652		32.5516	6.0075		93.0488	4.11993		32.5007	3.62025		75.5133	0.89946		112.953	0.06681		106.1	0.02704
96.573	9.54287		93.2567	7.88604		32.5707	6.00602		93.0926	4.12055		32.5498	3.61592		75.5464	0.90045		112.994	0.06707		106.206	0.02672
96.6362	9.54359		93.345	7.88432		32.5988	6.0032		93.1213	4.12247		32.5628	3.61627		75.5784	0.90035		113.05	0.06718		106.285	0.0268
96.6682	9.54598		93.4326	7.88202		32.636	5.99818		93.1766	4.12788		32.5698	3.61942		75.6162	0.90034		113.096	0.06714		106.326	0.0269
96.7159	9.54992		93.4542	7.88218		32.6631	5.99411		93.2298	4.1291		32.5813	3.62304		75.6632	0.89946		113.16	0.06747		106.381	0.02722
96.7709	9.54733		93.5037	7.88239		32.6787	5.99206		93.3037	4.12924		32.6123	3.62622		75.7295	0.89895		113.279	0.06789		106.449	0.02754
96.8528	9.54095		93.564	7.88234		32.6947	5.9921		93.4028	4.13123		32.6318	3.62625		75.7969	0.89806		113.372	0.06786		106.52	0.02777
96.9741	9.54136		93.6107	7.88219		32.7108	5.99278		93.4416	4.13226		32.6393	3.62389		75.8062	0.8995		113.394	0.06784		106.641	0.02776
96.9898	9.54507		93.6804	7.88096		32.7209	5.99493		93.4689	4.13445		32.6468	3.6234		75.862	0.90026		113.494	0.06787		106.686	0.02797
97.0315	9.55028		93.7464	7.87996		32.7299	5.99731		93.5156	4.1357		32.6593	3.62547		75.8929	0.90047		113.541	0.06787		106.73	0.02774
97.1156	9.55207		93.7974	7.88078		32.7505	5.9973		93.5831	4.13603		32.6963	3.62756		75.9446	0.90116		113.626	0.06781		106.781	0.02751
97.1602	9.54899		93.8376	7.88067		32.7761	5.99621		93.7023	4.13697		32.7319	3.62677		76.0207	0.89902		113.707	0.06785		106.846	0.02767
97.251	9.54556		93.895	7.88064		32.8002	5.99502		93.7346	4.13726		32.7764	3.62265		76.0655	0.90003		113.811	0.06796		106.949	0.0276
97.3098	9.54567		93.9647	7.87922		32.8203	5.99283		93.7561	4.13849		32.8094	3.62167		76.0963	0.90104		113.828	0.06811		107.025	0.02747
97.3456	9.55089		94.0631	7.87694		32.8414	5.98884		93.8193	4.14163		32.8209	3.62271		76.1312	0.90079		113.903	0.06811		107.068	0.02726
97.3761	9.55754		94.1191	7.8772		32.8665	5.9849		93.8832	4.14055		32.8299	3.62404		76.1719	0.90071		113.918	0.06824		107.105	0.02726
97.4647	9.55937		94.1356	7.87733		32.8942	5.98513		93.9615	4.1395		32.8409	3.62396		76.219	0.89943		114.117	0.06841		107.175	0.02713
97.5614	9.55248		94.1923	7.87744		32.9153	5.98857		94.0534	4.13965		32.8534	3.62419		76.3126	0.89856		114.165	0.06835		107.247	0.02698
97.6373	9.55098		94.2433	7.87731		32.9319	5.98972		94.085	4.13967		32.8714	3.62431		76.3463	0.90061		114.203	0.06834		107.312	0.02728
97.6701	9.55409		94.3302	7.87562		32.9464	5.99149		94.1187	4.13941		32.8995	3.62564		76.3701	0.90152		114.293	0.06832		107.402	0.02769
97.7081	9.55495		94.4185	7.87442		32.959	5.99511		94.1711	4.13712		32.91	3.62756		76.423	0.90196		114.311	0.06804		107.459	0.02743
97.7617	9.55514		94.458	7.87568		32.97	5.99716		94.2336	4.13548		32.9195	3.62699		76.4666	0.90166		114.471	0.06816		107.5	0.02736
97.8204	9.54956		94.4989	7.87606		32.9861	5.9974		94.3456	4.13595		32.9425	3.62433		76.5462	0.90025		114.518	0.06837		107.542	0.02753
97.918	9.54342		94.5514	7.87618		33.0042	5.99739		94.3952	4.13395		32.9755	3.62006		76.5985	0.90177		114.549	0.06841		107.627	0.02736
97.9954	9.54069		94.6088	7.87561		33.0238	5.99756		94.4232	4.13351		33.005	3.61529		76.6096	0.90299		114.649	0.06859		107.762	0.02732
98.0326	9.5421		94.7036	7.8736		33.0519	5.99759		94.4684	4.13639		33.021	3.61431		76.6549	0.903		114.668	0.06857		107.803	0.02702
98.0772	9.54468		94.7553	7.87406		33.0946	5.99806		94.5165	4.1353		33.0405	3.61589		76.6904	0.90287		114.782	0.06856		107.848	0.02701
98.1368	9.54069		94.7962	7.87456		33.1303	5.99932		94.5812	4.13516		33.061	3.6176		76.7386	0.90325		114.879	0.06873		107.908	0.02673
98.2172	9.53287		94.8415	7.87469		33.1373	6.00132		94.6774	4.13594		33.0695	3.61804		76.8235	0.90097		114.953	0.06884		107.975	0.02656
98.2894	9.52586		94.8874	7.87456		33.1554	6.00266		94.7118	4.13536		33.0891	3.61824		76.877	0.90273		115.006	0.06894		108.077	0.02664
98.3288	9.52512		94.9628	7.87329		33.1775	6.00289		94.7571	4.13871		33.1091	3.61673		76.9031	0.90352		115.03	0.06896		108.149	0.02661
98.3683	9.52874		95.0562	7.87255		33.1896	6.00337		94.7923	4.13668		33.1226	3.6164		76.9351	0.90258		115.123	0.06899		108.188	0.02655
98.4159	9.52941		95.0964	7.87249		33.2046	6.00469		94.8705	4.13545		33.1406	3.61613		76.9741	0.90283		115.167	0.06924		108.242	0.02662
98.4755	9.52366		95.1366	7.87337		33.2247	6.00632		94.9976	4.1356		33.1636	3.61639		77.0734	0.90093		115.281	0.06937		108.306	0.02656
98.5469	9.51626		95.1825	7.87293		33.2463	6.00775		95.0443	4.13563		33.1891	3.61422		77.1304	0.90145		115.376	0.0693		108.384	0.0264
98.6526	9.51283		95.2371	7.87118		33.2659	6.00915		95.0824	4.13674		33.2276	3.61122		77.1386	0.90303		115.41	0.06967		108.49	0.02649
98.6936	9.51556		95.3312	7.86894		33.294	6.01		95.129	4.14349		33.2637	3.61189		77.1676	0.90309		115.483	0.0698		108.541	0.02618
98.7382	9.51935		95.4001	7.86863		33.3282	6.00913		95.1621	4.14442		33.2792	3.6165		77.2415	0.90335		115.55	0.06997		108.59	0.02616
98.7725	9.51748		95.4374	7.86951		33.3548	6.00796		95.2777	4.14526		33.2877	3.61848		77.2641	0.90333		115.642	0.07012		108.615	0.0259
98.8618	9.51351		95.4906	7.86928		33.3684	6.00937		95.3229	4.14648		33.2977	3.62047		77.3809	0.90198		115.731	0.0702		108.708	0.02557
98.9615	9.51086		95.5437	7.86899		33.3774	6.01032		95.3703	4.14882		33.3132	3.62099		77.3984	0.90247		115.765	0.0703		108.79	0.02543
99.0002	9.51188		95.6134	7.86805		33.3915	6.00936		95.4155	4.14933		33.3292	3.62138		77.4112	0.90329		115.826	0.07041		108.881	0.02575
99.0352	9.52118		95.6924	7.86675		33.4096	6.00909		95.455	4.14758		33.3442	3.62217		77.4786	0.90331		115.901	0.07053		108.931	0.02559
99.0918	9.52783		95.7433	7.86664		33.4272	6.00958		95.5146	4.14726		33.3682	3.6231		77.4984	0.90429		115.935	0.07027		108.99	0.02578
99.1565	9.53022		95.7836	7.86818		33.4463	6.00922		95.6582	4.14625		33.3827	3.62344		77.5937	0.90303		116.091	0.07011		109.05	0.02585
99.2548	9.52722		95.8151	7.86852		33.4669	6.00733		95.692	4.1461		33.3982	3.62362		77.6553	0.90328		116.182	0.07016		109.131	0.02591
99.3262	9.52796		95.8841	7.86794		33.4905	6.00518		95.725	4.14877		33.4543	3.62204		77.6681	0.90558		116.21	0.07008		109.253	0.02615
99.356	9.52985		95.9832	7.86604		33.5226	6.00325		95.7767	4.14828		33.5038	3.62019		77.7076	0.90657		116.262	0.06989		109.279	0.02602
99.4074	9.53958		96.0464	7.86519		33.5573	6.00027		95.8284	4.14854		33.5148	3.61915		77.7576	0.90576		116.319	0.07003		109.308	0.02627
99.452	9.54191		96.0887	7.86676		33.5799	5.99689		95.8844	4.14772		33.5213	3.61908		77.7983	0.90641		116.408	0.07001		109.387	0.02619
99.522	9.53816		96.1333	7.86689		33.5939	5.99667		95.9742	4.14665		33.5298	3.61915		77.8809	0.90418		116.534	0.06988		109.442	0.02603
99.6463	9.53698		96.1864	7.8668		33.606	5.99901		96.0338	4.14677		33.5478	3.61925		77.9268	0.90471		116.56	0.06998		109.525	0.02609
99.6895	9.53716		96.2481	7.86617		33.6216	6.0017		96.0625	4.14721		33.5673	3.61816		77.9419	0.90606		116.623	0.07008		109.646	0.02625
99.7274	9.5465		96.3472	7.86459		33.6407	6.00311		96.12	4.14538		33.5843	3.61794		77.9965	0.90579		116.706	0.06993		109.659	0.02626
99.781	9.55268		96.3975	7.86488		33.6557	6.00294		96.1925	4.14411		33.6034	3.61683		78.0436	0.90621		116.753	0.06973		109.73	0.02651
99.8487	9.55038		96.4298	7.86607		33.6663	6.00295		96.2808	4.1439		33.6254	3.61625		78.1064	0.90512		116.89	0.06975		109.764	0.02685
99.8986	9.54648		96.4973	7.86634		33.6834	6.0041		96.3289	4.14392		33.6504	3.61594		78.1994	0.90574		116.967	0.06954		109.854	0.02707
100.001	9.54489		96.5533	7.86604		33.71	6.00416		96.3648	4.14337		33.6819	3.61261		78.2134	0.90731		116.987	0.06951		109.983	0.02735
100.031	9.54615		96.6495	7.86482		33.7336	6.00205		96.4057	4.1459		33.7104	3.60681		78.2314	0.90773		117.065	0.06947		110.001	0.02725
100.072	9.55039		96.707	7.86423		33.7597	5.99915		96.4574	4.14573		33.7264	3.60472		78.2808	0.9076		117.103	0.06952		110.066	0.02772
100.129	9.5518		96.7386	7.86547		33.7929	6.00039		96.5257	4.14407		33.7439	3.60394		78.3221	0.90722		117.209	0.06944		110.128	0.02784
100.175	9.5438		96.786	7.86643		33.8215	6.00228		96.6413	4.14434		33.7554	3.60336		78.397	0.90629		117.317	0.06941		110.161	0.02792
100.319	9.53873		96.8427	7.8669		33.8406	6.00294		96.6822	4.14406		33.7659	3.60232		78.4447	0.90665		117.367	0.06958		110.311	0.02788
100.362	9.53497		96.9016	7.8665		33.8522	6.00182		96.7238	4.14316		33.786	3.60082		78.4767	0.90784		117.417	0.06951		110.35	0.02816
100.39	9.5429		96.9784	7.86467		33.8602	5.99859		96.7792	4.14357		33.8005	3.59927		78.5104	0.90753		117.473	0.06963		110.398	0.0279
100.443	9.5444		97.0423	7.86403		33.8838	5.99499		96.8229	4.14349		33.8215	3.59741		78.561	0.90712		117.551	0.06995		110.47	0.02791
100.493	9.54332		97.0797	7.8647		33.9109	5.99796		96.9199	4.14373		33.8405	3.59538		78.6476	0.90592		117.648	0.06986		110.49	0.02791
100.571	9.53925		97.1191	7.86475		33.928	5.99972		96.9816	4.1438		33.862	3.59285		78.7057	0.9046		117.742	0.06955		110.638	0.02788
100.647	9.53723		97.1845	7.86459		33.9451	5.99832		97.0183	4.14392		33.894	3.58971		78.7307	0.90572		117.78	0.06968		110.702	0.02794
100.698	9.53666		97.2664	7.86307		33.9793	5.99479		97.0678	4.1441		33.9305	3.58736		78.7627	0.90673		117.83	0.0696		110.734	0.02805
100.74	9.53961		97.3561	7.86162		34.0295	5.9926		97.1166	4.14389		33.9496	3.58796		78.7946	0.90655		117.883	0.06952		110.837	0.02812
100.804	9.54325		97.3891	7.86292		34.0486	5.9948		97.1784	4.14363		33.9616	3.58935		78.8499	0.90617		117.957	0.06955		110.863	0.02858
100.852	9.53536		97.4351	7.86364		34.0531	5.99616		97.2753	4.14376		33.9761	3.59026		78.9254	0.90525		118.093	0.06939		110.934	0.02868
101.013	9.52996		97.4832	7.86376		34.0561	5.99599		97.322	4.14419		33.9921	3.59133		78.9748	0.90589		118.157	0.06923		111.019	0.02888
101.036	9.52837		97.5284	7.86326		34.0601	5.99524		97.3579	4.1459		34.0071	3.59185		79.008	0.90704		118.2	0.06914		111.117	0.02909
101.061	9.53168		97.6189	7.86231		34.0722	5.99522		97.4024	4.14662		34.0226	3.59208		79.0434	0.90748		118.255	0.06938		111.137	0.02913
101.138	9.53869		97.7115	7.86207		34.1259	5.99659		97.4534	4.14821		34.0411	3.59276		79.0859	0.90626		118.32	0.06951		111.203	0.02908
101.182	9.53805		97.7352	7.86286		34.138	5.995		97.5216	4.14886		34.0596	3.59351		79.1399	0.90505		118.413	0.06944		111.244	0.02893
101.235	9.53332		97.7776	7.86347		34.144	5.99227		97.6315	4.14921		34.0816	3.59433		79.2236	0.90391		118.518	0.06948		111.328	0.02903
101.325	9.53302		97.8272	7.86356		34.1516	5.98929		97.6645	4.14947		34.1106	3.594		79.2597	0.90499		118.555	0.0693		111.487	0.02913
101.382	9.53559		97.9133	7.86187		34.1872	5.98701		97.7069	4.14975		34.1537	3.59275		79.2847	0.90568		118.611	0.06921		111.499	0.02904
101.422	9.54348		98.0045	7.86105		34.248	5.98418		97.7672	4.1512		34.1797	3.59143		79.3172	0.90601		118.675	0.06936		111.552	0.02935
101.481	9.54944		98.0246	7.86274		34.2716	5.98428		97.8304	4.15158		34.1912	3.59272		79.3643	0.90569		118.772	0.06946		111.616	0.02952
101.535	9.54044		98.0677	7.86335		34.2807	5.98674		97.9137	4.15201		34.2027	3.59486		79.4422	0.90466		118.908	0.0694		111.643	0.02956
101.64	9.53777		98.1309	7.86404		34.2887	5.98956		97.9905	4.15315		34.2167	3.59638		79.5067	0.90519		118.931	0.06929		111.774	0.02966
101.72	9.53831		98.1869	7.86441		34.3028	5.99243		98.0192	4.15459		34.2337	3.59768		79.5381	0.90623		118.988	0.06939		111.827	0.02985
101.733	9.5409		98.2831	7.86306		34.3304	5.99505		98.063	4.1576		34.2552	3.59841		79.5457	0.90663		119.04	0.06941		111.899	0.02982
101.768	9.54559		98.3585	7.86274		34.3404	5.99388		98.1119	4.15643		34.2757	3.59858		79.6148	0.90661		119.111	0.0696		111.934	0.02964
101.85	9.54669		98.3844	7.86409		34.3475	5.99425		98.1772	4.15593		34.2988	3.59857		79.659	0.906		119.193	0.07017		111.978	0.02958
101.917	9.54341		98.4217	7.86466		34.359	5.99586		98.2935	4.15594		34.3148	3.59875		79.7334	0.90461		119.318	0.07037		112.14	0.0297
102.035	9.54021		98.4835	7.86477		34.3912	5.99761		98.3251	4.15608		34.3438	3.5975		79.7724	0.90574		119.366	0.0705		112.205	0.02955
102.069	9.54043		98.5524	7.86374		34.4324	5.9972		98.3625	4.15678		34.3603	3.59461		79.7991	0.90658		119.414	0.07075		112.241	0.02959
102.098	9.54481		98.6558	7.86284		34.4756	5.99324		98.4142	4.15799		34.3973	3.59379		79.8456	0.90754		119.485	0.07092		112.301	0.0293
102.166	9.54617		98.6967	7.86473		34.4962	5.99154		98.4723	4.15658		34.4203	3.59626		79.8857	0.90803		119.535	0.07094		112.357	0.02923
102.219	9.54194		98.7305	7.86532		34.5047	5.9923		98.565	4.15589		34.4343	3.59833		79.9613	0.90742		119.718	0.07106		112.411	0.02903
102.321	9.53269		98.7779	7.86566		34.5122	5.99448		98.626	4.15559		34.4483	3.59987		80.0258	0.90659		119.738	0.07127		112.49	0.02885
102.388	9.52909		98.826	7.86538		34.5243	5.9955		98.6605	4.15523		34.4614	3.60024		80.0566	0.90732		119.766	0.07113		112.576	0.02862
102.415	9.52917		98.8971	7.86462		34.5529	5.99337		98.7107	4.15565		34.4719	3.59949		80.0851	0.90906		119.829	0.07109		112.635	0.02833
102.464	9.53111		98.9811	7.86419		34.5735	5.99251		98.7739	4.15431		34.4889	3.59852		80.1258	0.90865		119.892	0.0714		112.679	0.02824
102.516	9.52919		99.0155	7.86579		34.5876	5.99548		98.8436	4.1542		34.5089	3.59892		80.1711	0.90778		119.984	0.07151		112.741	0.02818
102.587	9.51945		99.0615	7.86688		34.5971	5.99803		98.9434	4.15404		34.5274	3.59912		80.2554	0.90638		120.095	0.07175		112.805	0.02814
102.689	9.51485		99.1046	7.86712		34.6147	5.99685		98.9807	4.15442		34.5514	3.59839		80.3025	0.90684		120.147	0.07204		112.943	0.02792
102.722	9.51422		99.1764	7.86671		34.6544	5.99167		99.0123	4.15566		34.5984	3.59744		80.3414	0.90828		120.192	0.07196		113.002	0.02765
102.775	9.51476		99.302	7.86498		34.6911	5.98808		99.0604	4.15685		34.6369	3.5966		80.3839	0.90873		120.251	0.07206		113.026	0.02734
102.807	9.51525		99.3423	7.8657		34.7187	5.98722		99.1064	4.15742		34.6525	3.59809		80.4339	0.90904		120.326	0.07197		113.078	0.02723
102.866	9.50895		99.3825	7.86664		34.7343	5.98894		99.1803	4.1578		34.6645	3.59974		80.4728	0.90786		120.431	0.07221		113.142	0.02693
102.938	9.50062		99.4313	7.86716		34.7418	5.99133		99.2701	4.15857		34.6725	3.60013		80.5391	0.90731		120.505	0.07224		113.214	0.02694
103.05	9.49637		99.493	7.86712		34.7483	5.99326		99.3125	4.15744		34.6815	3.59998		80.5867	0.90821		120.545	0.07206		113.36	0.02709
103.086	9.49481		99.5634	7.86667		34.7694	5.99267		99.352	4.15763		34.702	3.59938		80.6123	0.90877		120.612	0.07207		113.394	0.02712
103.132	9.50129		99.6359	7.86563		34.8006	5.99307		99.4101	4.15874		34.731	3.60034		80.6408	0.909		120.661	0.07197		113.436	0.02708
103.204	9.50363		99.6661	7.86676		34.8111	5.99442		99.4783	4.15956		34.751	3.60119		80.6861	0.90908		120.784	0.07185		113.492	0.02658
103.268	9.49848		99.7164	7.8675		34.8182	5.99637		99.5738	4.16042		34.768	3.60235		80.7582	0.9079		120.874	0.07198		113.559	0.02637
103.349	9.49675		99.7523	7.86792		34.8337	5.99838		99.6248	4.16122		34.784	3.60248		80.8431	0.90882		120.932	0.07213		113.651	0.02636
103.405	9.49688		99.8449	7.86724		34.8815	5.99634		99.6557	4.16453		34.8211	3.60019		80.8669	0.90935		120.978	0.07219		113.733	0.02617
103.443	9.50294		99.9627	7.86525		34.9207	5.99083		99.7067	4.16862		34.8661	3.59994		80.9035	0.90901		121.035	0.07239		113.772	0.02588
103.485	9.50728		99.9799	7.8659		34.9483	5.9894		99.7462	4.16824		34.8821	3.60102		80.9495	0.90841		121.089	0.0727		113.834	0.02556
103.538	9.50805		100.039	7.86727		34.9629	5.99275		99.8309	4.16729		34.8886	3.60093		81.0029	0.9083		121.226	0.07271		113.867	0.02548
103.613	9.50277		100.09	7.86743		34.9724	5.99552		99.9372	4.16753		34.8946	3.60095		81.0768	0.90699		121.311	0.07284		113.957	0.02551
103.74	9.50094		100.13	7.86774		34.9855	5.99752		99.9752	4.16809		34.9056	3.60056		81.1041	0.90754		121.333	0.07297		114.06	0.02568
103.777	9.50394		100.202	7.86688		35.0141	5.99751		100.006	4.1679		34.9366	3.60064		81.1361	0.90877		121.446	0.07309		114.115	0.02571
103.815	9.50746		100.289	7.86603		35.0357	5.99429		100.053	4.16752		34.9591	3.59936		81.1803	0.90947		121.497	0.07296		114.162	0.02562
103.872	9.50775		100.336	7.86709		35.0503	5.99399		100.132	4.16689		34.9791	3.59814		81.2302	0.91021		121.578	0.07298		114.212	0.0257
103.938	9.50406		100.376	7.86817		35.0678	5.99524		100.229	4.16699		34.9967	3.59677		81.3151	0.90986		121.686	0.07295		114.269	0.02591
104.029	9.49952		100.429	7.86884		35.0784	5.99543		100.265	4.16516		35.0177	3.5964		81.3628	0.90916		121.731	0.07314		114.357	0.02584
104.076	9.49664		100.495	7.86852		35.0894	5.99077		100.295	4.16734		35.0787	3.59464		81.3837	0.91004		121.766	0.07315		114.464	0.02579
104.117	9.49645		100.613	7.86706		35.1452	5.98599		100.344	4.16843		35.1032	3.58973		81.4192	0.90999		121.828	0.07347		114.508	0.02599
104.166	9.50073		100.628	7.86668		35.1919	5.98513		100.405	4.167		35.1082	3.58642		81.4616	0.90968		121.884	0.07358		114.553	0.02615
104.228	9.50089		100.677	7.86808		35.2	5.98653		100.471	4.16603		35.1132	3.58739		81.493	0.90983		121.974	0.07353		114.624	0.02589
104.318	9.49248		100.711	7.86865		35.204	5.98704		100.566	4.16617		35.1217	3.5887		81.5802	0.90859		122.101	0.07371		114.698	0.0258
104.398	9.48695		100.773	7.86922		35.2085	5.98642		100.612	4.16679		35.1447	3.58959		81.6406	0.91022		122.122	0.07382		114.778	0.02603
104.435	9.48576		100.845	7.86907		35.2175	5.98301		100.654	4.16514		35.1643	3.58779		81.6621	0.91175		122.209	0.07383		114.855	0.02624
104.48	9.48915		100.952	7.86827		35.2477	5.98224		100.681	4.16368		35.1798	3.5861		81.7086	0.91162		122.238	0.0739		114.891	0.02687
104.523	9.48884		100.982	7.86951		35.2638	5.9812		100.764	4.16402		35.1958	3.58552		81.7592	0.91142		122.336	0.0738		114.954	0.02715
104.574	9.48243		101.025	7.87063		35.2713	5.97845		100.843	4.16456		35.2178	3.58491		81.808	0.91		122.408	0.07353		115.009	0.02709
104.641	9.47742		101.081	7.87132		35.2848	5.9758		100.918	4.1649		35.2403	3.58364		81.8836	0.90952		122.509	0.07344		115.088	0.02715
104.742	9.4738		101.126	7.87156		35.325	5.97675		100.96	4.16565		35.2538	3.57936		81.9034	0.91112		122.538	0.07361		115.203	0.02753
104.783	9.47288		101.234	7.86982		35.3818	5.97192		101.005	4.17008		35.2798	3.5788		81.9318	0.91154		122.625	0.0736		115.253	0.02762
104.833	9.47536		101.289	7.86957		35.413	5.962		101.057	4.17105		35.3233	3.5811		81.9952	0.91131		122.671	0.0737		115.298	0.02753
104.889	9.472		101.33	7.87029		35.419	5.96066		101.113	4.1711		35.3379	3.5827		82.0249	0.91209		122.833	0.07392		115.357	0.02749
104.964	9.46456		101.356	7.87049		35.4235	5.96229		101.207	4.17195		35.3454	3.58367		82.1202	0.91117		122.9	0.0739		115.421	0.02755
105.068	9.45918		101.427	7.87012		35.4315	5.96324		101.263	4.17396		35.3539	3.58297		82.1806	0.91171		122.925	0.07383		115.519	0.0275
105.107	9.45477		101.501	7.86901		35.4727	5.96303		101.299	4.17436		35.3759	3.58199		82.1899	0.9125		122.995	0.07405		115.604	0.02751
105.144	9.45993		101.592	7.86721		35.4838	5.95985		101.35	4.17561		35.4034	3.58522		82.2266	0.9117		123.039	0.07403		115.648	0.02775
105.201	9.46404		101.629	7.86742		35.4893	5.96226		101.416	4.17471		35.4184	3.58693		82.269	0.91158		123.108	0.07384		115.7	0.02776
105.256	9.46416		101.671	7.86804		35.4988	5.96488		101.532	4.174		35.4319	3.58618		82.3219	0.91087		123.223	0.07366		115.768	0.02795
105.332	9.45968		101.716	7.86862		35.534	5.96596		101.583	4.17387		35.4639	3.58466		82.4137	0.91063		123.303	0.07362		115.868	0.02819
105.428	9.45831		101.762	7.86798		35.5446	5.96325		101.619	4.17458		35.5215	3.58721		82.4312	0.91192		123.351	0.07345		115.953	0.0283
105.468	9.45963		101.866	7.86547		35.5571	5.96002		101.663	4.17929		35.5495	3.5915		82.4579	0.91243		123.413	0.07341		116.001	0.02822
105.508	9.46609		101.935	7.86485		35.6224	5.96394		101.709	4.18018		35.5555	3.59184		82.519	0.91219		123.477	0.07339		116.048	0.02826
105.554	9.46688		101.965	7.86547		35.644	5.96734		101.778	4.17931		35.5595	3.59155		82.5654	0.91248		123.578	0.07354		116.094	0.02864
105.602	9.46117		102.023	7.86537		35.648	5.97007		101.864	4.17903		35.5645	3.59132		82.6561	0.91115		123.669	0.07342		116.15	0.02839
105.731	9.4586		102.079	7.8652		35.6521	5.97226		101.911	4.17961		35.5825	3.59459		82.6893	0.91084		123.722	0.07347		116.231	0.02827
105.777	9.45876		102.146	7.86468		35.6601	5.97007		101.947	4.17909		35.637	3.59781		82.7119	0.9119		123.772	0.07367		116.316	0.02827
105.81	9.46443		102.235	7.86304		35.7194	5.97154		101.995	4.17562		35.6385	3.59829		82.7613	0.91195		123.838	0.07358		116.373	0.02805
105.867	9.46871		102.28	7.86195		35.7249	5.97447		102.06	4.17361		35.641	3.5977		82.7945	0.91144		123.903	0.07374		116.42	0.0282
105.928	9.46953		102.33	7.86341		35.7289	5.97658		102.172	4.17319		35.6525	3.597		82.8706	0.91101		124.033	0.07381		116.487	0.02854
106.004	9.46653		102.367	7.86385		35.739	5.97543		102.22	4.17227		35.7061	3.59753		82.9392	0.90986		124.113	0.07348		116.558	0.02857
106.106	9.46192		102.425	7.86363		35.7922	5.97873		102.25	4.17239		35.7506	3.59651		82.9613	0.91183		124.161	0.07332		116.692	0.02887
106.133	9.46656		102.504	7.86133		35.8631	5.98218		102.288	4.17365		35.7596	3.59472		83.0032	0.91284		124.199	0.0732		116.735	0.02924
106.174	9.47242		102.596	7.86201		35.8706	5.97884		102.346	4.1743		35.7646	3.59486		83.0409	0.91256		124.259	0.07305		116.768	0.0293
106.232	9.47617		102.621	7.86302		35.8741	5.97579		102.399	4.17381		35.7721	3.59572		83.095	0.91229		124.361	0.07316		116.841	0.02944
106.292	9.47076		102.668	7.86363		35.8786	5.97777		102.475	4.17399		35.8156	3.59685		83.1595	0.91087		124.466	0.07299		116.888	0.0294
106.398	9.46625		102.716	7.86376		35.8877	5.98068		102.541	4.17473		35.8351	3.5989		83.2142	0.91097		124.505	0.07305		116.969	0.02955
106.442	9.46531		102.777	7.86353		35.9273	5.98312		102.595	4.17483		35.8391	3.5966		83.2415	0.91243		124.552	0.07312		117.091	0.02933
106.486	9.47081		102.872	7.86166		35.9409	5.97919		102.637	4.17449		35.8436	3.59461		83.2659	0.91243		124.611	0.07319		117.129	0.02901
106.544	9.4764		102.924	7.86165		35.9469	5.97975		102.697	4.17415		35.8526	3.59361		83.3136	0.9125		124.678	0.07334		117.171	0.02909
106.561	9.47533		102.961	7.8627		35.9585	5.98173		102.786	4.17415		35.8977	3.59426		83.3688	0.91148		124.771	0.07348		117.221	0.02916
106.685	9.46943		103.017	7.86278		35.9997	5.98334		102.869	4.17486		35.9372	3.59535		83.4694	0.91142		124.868	0.07359		117.285	0.02885
106.749	9.46613		103.077	7.86275		36.0153	5.98056		102.897	4.17533		35.9612	3.59306		83.5036	0.9128		124.919	0.07373		117.435	0.02936
106.788	9.46594		103.17	7.86145		36.0303	5.97276		102.938	4.17812		35.9797	3.59113		83.5269	0.91243		124.964	0.07384		117.466	0.02942
106.833	9.46897		103.237	7.85954		36.0575	5.96984		102.997	4.17997		35.9907	3.58953		83.5624	0.91242		125.031	0.07376		117.499	0.02897
106.881	9.46894		103.274	7.86047		36.0911	5.97097		103.064	4.18005		36.0017	3.59101		83.6106	0.91207		125.106	0.07409		117.57	0.02935
106.945	9.46205		103.317	7.86154		36.1037	5.97331		103.173	4.18009		36.0313	3.59437		83.6751	0.91091		125.238	0.07431		117.634	0.02966
107.075	9.45432		103.361	7.8614		36.1102	5.97585		103.219	4.18063		36.0448	3.59473		83.7315	0.9107		125.302	0.07433		117.724	0.02948
107.14	9.4568		103.411	7.86063		36.1223	5.97507		103.248	4.18123		36.0493	3.59461		83.7623	0.91164		125.347	0.07459		117.832	0.02962
107.16	9.46122		103.504	7.85861		36.1624	5.97436		103.296	4.18357		36.0553	3.59458		83.7995	0.91256		125.407	0.07472		117.87	0.02936
107.22	9.46595		103.574	7.8577		36.1755	5.97352		103.354	4.18342		36.0903	3.59411		83.8402	0.9124		125.474	0.07503		117.905	0.02896
107.266	9.46316		103.611	7.85807		36.1835	5.97304		103.441	4.18406		36.1418	3.59447		83.921	0.91221		125.57	0.07531		117.981	0.02867
107.339	9.45715		103.661	7.85834		36.2001	5.97183		103.512	4.18499		36.1608	3.59304		83.9954	0.91012		125.657	0.07546		118.052	0.0287
107.432	9.45738		103.719	7.85848		36.2403	5.97155		103.551	4.1858		36.1698	3.59017		84.0105	0.91072		125.688	0.07561		118.16	0.02862
107.468	9.45792		103.788	7.8571		36.275	5.97143		103.594	4.18738		36.1778	3.5863		84.0379	0.91108		125.745	0.07553		118.239	0.02849
107.511	9.46238		103.887	7.85593		36.3061	5.97056		103.64	4.18753		36.2214	3.58621		84.0919	0.91093		125.799	0.07552		118.262	0.02812
107.542	9.46634		103.918	7.85708		36.3222	5.97129		103.703	4.18698		36.2769	3.59088		84.1291	0.91023		125.867	0.07575		118.314	0.02834
107.678	9.46078		103.955	7.8576		36.3342	5.97567		103.81	4.18776		36.2779	3.59244		84.1913	0.90949		125.988	0.07579		118.374	0.02803
107.759	9.45462		104.015	7.85736		36.3523	5.98037		103.864	4.18901		36.2789	3.59227		84.2611	0.90903		126.086	0.07592		118.451	0.02794
107.786	9.45468		104.064	7.85627		36.3669	5.98345		103.899	4.19049		36.2804	3.59271		84.3006	0.90974		126.125	0.07619		118.551	0.02821
107.844	9.45913		104.126	7.85482		36.3709	5.98192		103.944	4.18844		36.2889	3.59326		84.3297	0.91056		126.207	0.0762		118.591	0.02804
107.874	9.46256		104.249	7.85455		36.384	5.9818		103.997	4.19031		36.3409	3.59468		84.3796	0.91072		126.228	0.07621		118.633	0.02783
107.96	9.46011		104.274	7.85471		36.4207	5.98373		104.075	4.19142		36.3624	3.59161		84.4267	0.90956		126.381	0.07638		118.686	0.02772
108.013	9.45741		104.311	7.85493		36.4412	5.9852		104.162	4.19204		36.3685	3.5882		84.511	0.90802		126.456	0.07621		118.757	0.0273
108.102	9.45372		104.36	7.85446		36.4578	5.9834		104.193	4.1925		36.3755	3.5851		84.5407	0.90927		126.487	0.07624		118.883	0.02717
108.164	9.45575		104.466	7.85346		36.4789	5.98022		104.242	4.19286		36.4295	3.58571		84.568	0.90972		126.556	0.07625		118.979	0.02715
108.195	9.46498		104.535	7.85187		36.5287	5.97668		104.294	4.19398		36.4815	3.58771		84.5959	0.90954		126.609	0.07584		119.007	0.02682
108.257	9.46275		104.561	7.85299		36.5663	5.97668		104.356	4.19329		36.4875	3.58421		84.647	0.90979		126.712	0.07581		119.066	0.02631
108.327	9.45698		104.603	7.85349		36.5794	5.97815		104.397	4.19338		36.491	3.5815		84.7069	0.90925		126.84	0.07563		119.116	0.0261
108.432	9.45363		104.663	7.8534		36.5844	5.9788		104.517	4.19416		36.4955	3.58005		84.7831	0.90915		126.862	0.07571		119.21	0.02619
108.47	9.45082		104.714	7.85327		36.593	5.97885		104.546	4.19475		36.5065	3.58056		84.822	0.90988		126.927	0.07575		119.295	0.02637
108.487	9.45489		104.8	7.85188		36.6166	5.98016		104.586	4.19682		36.5446	3.58194		84.8493	0.91071		126.976	0.07551		119.332	0.02643
108.572	9.45717		104.884	7.85088		36.6362	5.98162		104.632	4.19608		36.5591	3.57906		84.8941	0.91056		127.044	0.07563		119.379	0.02655
108.595	9.45656		104.915	7.85106		36.6497	5.97992		104.694	4.19611		36.5661	3.57517		84.9394	0.91046		127.106	0.07566		119.429	0.02646
108.692	9.45184		104.956	7.8516		36.6688	5.97803		104.819	4.19626		36.5771	3.57435		85.0167	0.90926		127.201	0.07563		119.499	0.02632
108.793	9.44566		105.019	7.85083		36.6914	5.97703		104.847	4.19557		36.6231	3.57541		85.0574	0.91042		127.292	0.07599		119.625	0.0265
108.829	9.44363		105.051	7.84983		36.7186	5.97634		104.891	4.1961		36.6701	3.57354		85.0859	0.91174		127.333	0.07606		119.7	0.02668
108.875	9.44565		105.184	7.84852		36.7557	5.9726		104.944	4.20087		36.6796	3.57033		85.1295	0.91239		127.363	0.07604		119.731	0.02655
108.92	9.44556		105.225	7.84906		36.7798	5.96815		105.007	4.19841		36.6856	3.57122		85.1766	0.91299		127.509	0.07601		119.798	0.02678
108.982	9.43858		105.263	7.84982		36.7934	5.96732		105.102	4.19729		36.6956	3.57243		85.24	0.91308		127.607	0.07587		119.852	0.02707
109.081	9.43264		105.317	7.85007		36.8075	5.96715		105.156	4.19686		36.7212	3.57376		85.3149	0.91281		127.66	0.07589		119.92	0.02716
109.159	9.43082		105.363	7.85019		36.8205	5.96685		105.191	4.19694		36.7362	3.57588		85.3469	0.91339		127.696	0.07558		120.026	0.02729
109.189	9.42679		105.431	7.84904		36.8361	5.9668		105.239	4.1977		36.7437	3.57536		85.3754	0.91378		127.762	0.0757		120.086	0.02746
109.236	9.43191		105.519	7.84809		36.8512	5.96611		105.287	4.1973		36.7557	3.57473		85.4138	0.91361		127.818	0.07576		120.136	0.02781
109.285	9.42962		105.566	7.84886		36.8698	5.96543		105.364	4.19715		36.7912	3.575		85.4556	0.91341		127.917	0.07583		120.171	0.02778
109.352	9.42182		105.609	7.84918		36.8894	5.96432		105.464	4.19675		36.8152	3.57615		85.5387	0.91214		128.04	0.07597		120.276	0.02802
109.454	9.41797		105.658	7.84885		36.913	5.96276		105.494	4.19708		36.8352	3.57523		85.6021	0.91278		128.081	0.07608		120.38	0.02828
109.509	9.41612		105.733	7.848		36.9371	5.9606		105.532	4.19778		36.8812	3.57217		85.6219	0.914		128.12	0.07639		120.42	0.02839
109.548	9.41728		105.84	7.84591		36.9697	5.95604		105.576	4.19969		36.9223	3.57218		85.6742	0.91414		128.196	0.07643		120.476	0.0286
109.59	9.41944		105.885	7.84571		37.0079	5.95348		105.629	4.20067		36.9328	3.57263		85.7277	0.91394		128.259	0.07655		120.508	0.02891
109.645	9.41579		105.918	7.84582		37.0129	5.95576		105.697	4.2004		36.9448	3.57303		85.7759	0.91329		128.365	0.07637		120.584	0.02876
109.717	9.4089		105.952	7.84543		37.0235	5.95801		105.803	4.2017		36.9623	3.57353		85.8422	0.91222		128.455	0.07613		120.652	0.02892
109.827	9.40522		106.021	7.84511		37.0476	5.9598		105.832	4.20287		36.9763	3.57384		85.8765	0.9134		128.467	0.07612		120.789	0.02898
109.859	9.40387		106.102	7.84453		37.0637	5.96111		105.871	4.20256		36.9903	3.57444		85.9044	0.91415		128.557	0.07606		120.828	0.02917
109.909	9.40973		106.17	7.84215		37.0767	5.96274		105.936	4.20409		37.0063	3.57494		85.9369	0.91429		128.611	0.07618		120.874	0.02923
109.976	9.41186		106.211	7.84229		37.0918	5.96403		105.995	4.20541		37.0258	3.57464		85.9793	0.91455		128.696	0.07624		120.931	0.02914
110.035	9.40692		106.247	7.84265		37.1099	5.96533		106.107	4.20676		37.0468	3.57416		86.0607	0.91358		128.831	0.07607		120.99	0.02922
110.11	9.4024		106.302	7.8426		37.129	5.96628		106.15	4.2072		37.0789	3.5739		86.127	0.91484		128.884	0.07581		121.085	0.02926
110.182	9.39995		106.369	7.84085		37.1491	5.96696		106.166	4.20842		37.1109	3.5719		86.1514	0.91594		128.922	0.07587		121.18	0.02923
110.222	9.40075		106.483	7.83884		37.1847	5.96716		106.237	4.21415		37.1209	3.57098		86.1869	0.91577		128.964	0.07617		121.212	0.02939
110.266	9.40459		106.519	7.8388		37.2274	5.96451		106.283	4.21393		37.1339	3.57197		86.231	0.91532		129.035	0.07621		121.262	0.02942
110.32	9.40592		106.546	7.83936		37.244	5.96427		106.34	4.21334		37.1589	3.57262		86.2706	0.91502		129.136	0.076		121.334	0.02952
110.386	9.40058		106.607	7.83924		37.2561	5.96749		106.467	4.21489		37.1739	3.57249		86.3572	0.91402		129.239	0.07632		121.401	0.02963
110.502	9.39837		106.661	7.83908		37.2706	5.9697		106.494	4.21582		37.1834	3.57249		86.3927	0.9148		129.28	0.07614		121.508	0.02978
110.539	9.39886		106.717	7.83816		37.2862	5.97147		106.533	4.21721		37.1959	3.57282		86.4165	0.91587		129.346	0.07573		121.568	0.02975
110.573	9.40261		106.795	7.8365		37.3043	5.97326		106.571	4.21746		37.2199	3.57321		86.4589	0.91682		129.416	0.0759		121.608	0.02996
110.625	9.40401		106.87	7.83608		37.3249	5.97442		106.636	4.21615		37.2424	3.57334		86.5135	0.9176		129.491	0.07592		121.658	0.03008
110.677	9.40127		106.883	7.83684		37.3445	5.97493		106.776	4.21742		37.2625	3.5729		86.6176	0.91662		129.585	0.07581		121.714	0.0299
110.754	9.39574		106.959	7.83652		37.3671	5.97531		106.808	4.21658		37.292	3.5715		86.6496	0.91698		129.662	0.07577		121.796	0.02993
110.836	9.39106		107.017	7.83668		37.3957	5.97552		106.824	4.21684		37.343	3.56788		86.6775	0.91794		129.704	0.07575		121.918	0.02985
110.881	9.39102		107.115	7.83443		37.4098	5.97395		106.894	4.21962		37.368	3.56642		86.7112	0.91878		129.743	0.076		121.95	0.0296
110.928	9.39485		107.171	7.83336		37.4349	5.97008		106.95	4.21803		37.379	3.5683		86.7496	0.91883		129.82	0.07615		122	0.02971
110.982	9.39469		107.204	7.83405		37.4686	5.97054		107.022	4.21759		37.393	3.56882		86.7926	0.91907		129.891	0.0765		122.073	0.02979
111.053	9.38757		107.25	7.83363		37.4876	5.97325		107.121	4.21643		37.4076	3.56975		86.867	0.91782		130.046	0.07644		122.138	0.03009
111.157	9.38263		107.301	7.83365		37.5027	5.97592		107.137	4.21767		37.4241	3.57078		86.921	0.91885		130.088	0.07629		122.234	0.03011
111.203	9.3811		107.383	7.83293		37.5158	5.97736		107.189	4.2185		37.4426	3.5719		86.9565	0.91985		130.133	0.07615		122.325	0.03013
111.239	9.38653		107.478	7.8316		37.5268	5.97821		107.239	4.21607		37.4596	3.5719		87.0047	0.92001		130.205	0.07619		122.356	0.03049
111.285	9.39051		107.52	7.83171		37.5419	5.97851		107.297	4.21515		37.4751	3.57164		87.0309	0.91961		130.27	0.07625		122.404	0.03035
111.328	9.38861		107.555	7.8316		37.56	5.97873		107.396	4.21534		37.4931	3.57112		87.1163	0.91731		130.379	0.07663		122.459	0.03061
111.417	9.38615		107.606	7.83123		37.5781	5.97835		107.466	4.2142		37.5061	3.57033		87.1669	0.91722		130.441	0.07665		122.543	0.03091
111.509	9.38403		107.662	7.83014		37.5987	5.97677		107.495	4.21414		37.5346	3.56721		87.2001	0.9182		130.491	0.07647		122.671	0.03106
111.544	9.38374		107.753	7.82761		37.6273	5.97643		107.526	4.21724		37.5746	3.56542		87.2303	0.91879		130.551	0.07665		122.702	0.03094
111.594	9.39048		107.801	7.82605		37.67	5.97693		107.595	4.21673		37.5947	3.56574		87.2745	0.91861		130.605	0.07694		122.748	0.03078
111.645	9.3912		107.851	7.82655		37.7016	5.97686		107.658	4.21766		37.6132	3.56557		87.325	0.91858		130.722	0.07729		122.806	0.03073
111.709	9.38632		107.901	7.82645		37.7172	5.97769		107.745	4.2168		37.6272	3.5645		87.4111	0.91775		130.831	0.07761		122.868	0.0304
111.832	9.38129		107.95	7.82556		37.7273	5.97852		107.796	4.21698		37.6422	3.56341		87.4599	0.91785		130.864	0.07807		122.964	0.03015
111.875	9.38123		108.014	7.82394		37.7398	5.97938		107.825	4.21782		37.6577	3.56316		87.4878	0.91825		130.922	0.0781		123.041	0.02997
111.895	9.38854		108.117	7.82194		37.7569	5.98023		107.875	4.21792		37.6772	3.5622		87.518	0.91784		130.975	0.07801		123.086	0.02972
111.975	9.39353		108.164	7.82119		37.777	5.9811		107.946	4.21707		37.6942	3.5606		87.5564	0.91815		131.036	0.0781		123.137	0.02976
112.025	9.39287		108.203	7.82192		37.7941	5.98176		108.063	4.21716		37.7172	3.55898		87.6273	0.91691		131.135	0.07811		123.206	0.0299
112.092	9.38842		108.251	7.82171		37.8142	5.98231		108.122	4.21827		37.7437	3.55939		87.6965	0.91647		131.247	0.07825		123.302	0.02982
112.217	9.38731		108.302	7.8211		37.8368	5.98271		108.152	4.2189		37.7823	3.55899		87.7244	0.91774		131.29	0.07804		123.397	0.02989
112.238	9.38891		108.391	7.81899		37.8669	5.983		108.177	4.22303		37.8133	3.55703		87.7517	0.9186		131.351	0.07825		123.446	0.02992
112.281	9.39523		108.462	7.81805		37.8991	5.98225		108.229	4.22376		37.8223	3.55875		87.7877	0.91889		131.398	0.07832		123.492	0.02971
112.323	9.39828		108.5	7.81918		37.9252	5.98205		108.296	4.22325		37.8293	3.55928		87.8499	0.91891		131.49	0.07867		123.54	0.02954
112.399	9.39219		108.551	7.81926		37.9433	5.98194		108.384	4.22429		37.8438	3.55915		87.9127	0.91773		131.592	0.07915		123.597	0.0295
112.512	9.38817		108.61	7.81853		37.9573	5.98203		108.437	4.22506		37.8698	3.55872		87.972	0.91805		131.648	0.07949		123.677	0.02943
112.543	9.38854		108.665	7.81859		37.9689	5.98191		108.476	4.22587		37.8803	3.5592		87.9924	0.91888		131.694	0.0795		123.781	0.02913
112.577	9.39147		108.731	7.81739		37.984	5.98121		108.521	4.22383		37.8893	3.55907		88.0365	0.91913		131.752	0.0796		123.835	0.02884
112.63	9.3964		108.818	7.81567		38.0035	5.97997		108.587	4.22291		37.9093	3.55895		88.076	0.91913		131.821	0.07964		123.868	0.02846
112.69	9.39675		108.852	7.81779		38.0221	5.97854		108.704	4.22254		37.9393	3.55801		88.1319	0.91843		131.874	0.07968		123.937	0.02821
112.765	9.39145		108.895	7.81776		38.0437	5.97668		108.76	4.22322		37.9599	3.55685		88.2185	0.91757		132.038	0.07977		124.012	0.02799
112.864	9.38832		108.945	7.81755		38.0714	5.97393		108.786	4.22408		37.9919	3.5552		88.2545	0.91901		132.077	0.07984		124.123	0.02801
112.901	9.38834		109.025	7.81551		38.1101	5.9702		108.835	4.22571		38.0424	3.55288		88.2865	0.92023		132.125	0.07989		124.183	0.02809
112.938	9.39429		109.119	7.81445		38.1417	5.96671		108.878	4.2263		38.0549	3.55352		88.3254	0.92071		132.173	0.0798		124.206	0.02781
112.997	9.39394		109.139	7.81608		38.1588	5.96286		108.952	4.22581		38.0629	3.55516		88.3731	0.92108		132.247	0.07986		124.275	0.02786
113.058	9.38577		109.205	7.81636		38.1703	5.96122		109.031	4.22523		38.0764	3.55615		88.4434	0.92033		132.378	0.07989		124.347	0.02809
113.165	9.38061		109.249	7.81564		38.1819	5.96064		109.096	4.22477		38.102	3.55562		88.4928	0.92072		132.43	0.07996		124.379	0.028
113.233	9.37722		109.313	7.81633		38.1939	5.96026		109.135	4.22429		38.118	3.55579		88.5132	0.92192		132.474	0.08015		124.552	0.02811
113.256	9.38269		109.415	7.81467		38.2085	5.95973		109.179	4.22357		38.1325	3.55639		88.551	0.9221		132.54	0.0803		124.586	0.02802
113.327	9.38882		109.454	7.81448		38.2256	5.95928		109.235	4.22276		38.147	3.55685		88.5917	0.92196		132.611	0.08028		124.616	0.02755
113.366	9.38814		109.495	7.81616		38.2402	5.95837		109.316	4.22255		38.17	3.55587		88.6382	0.92211		132.703	0.08024		124.671	0.02774
113.443	9.38237		109.544	7.81638		38.2547	5.95664		109.403	4.22186		38.2	3.55491		88.7399	0.92137		132.813	0.08037		124.758	0.02776
113.541	9.37837		109.598	7.8157		38.2753	5.95459		109.441	4.22195		38.224	3.55367		88.7858	0.92211		132.852	0.08026		124.88	0.02767
113.564	9.3787		109.667	7.81505		38.3045	5.95118		109.477	4.22071		38.2605	3.55054		88.8062	0.92233		132.904	0.08017		124.911	0.02777
113.605	9.38241		109.769	7.81354		38.3281	5.94743		109.523	4.22219		38.279	3.55156		88.8503	0.92227		132.965	0.08001		124.952	0.02792
113.656	9.38291		109.793	7.81585		38.3597	5.94678		109.585	4.22146		38.2891	3.55344		88.891	0.92217		133.002	0.07976		125.009	0.02795
113.707	9.3758		109.837	7.81684		38.3828	5.95003		109.696	4.22088		38.3011	3.55478		88.9619	0.92112		133.148	0.07952		125.083	0.02799
113.855	9.36633		109.885	7.81674		38.3954	5.95233		109.744	4.22118		38.3176	3.55411		89.0241	0.92039		133.221	0.07968		125.148	0.0282
113.926	9.36417		109.936	7.81668		38.41	5.95329		109.779	4.22114		38.3316	3.55356		89.0515	0.92121		133.272	0.07977		125.273	0.02881
113.941	9.36588		110.018	7.81518		38.43	5.9531		109.821	4.22241		38.3506	3.55351		89.0788	0.92227		133.33	0.07994		125.318	0.02907
113.992	9.36802		110.105	7.81459		38.4436	5.95475		109.876	4.22277		38.3686	3.55368		89.141	0.92241		133.397	0.08005		125.362	0.02919
114.042	9.36478		110.13	7.81529		38.4597	5.95891		109.93	4.22315		38.3876	3.55313		89.2008	0.92232		133.487	0.08006		125.404	0.02928
114.126	9.3598		110.188	7.81533		38.4828	5.96153		110.045	4.22388		38.4101	3.5514		89.2816	0.92164		133.593	0.08005		125.486	0.02896
114.225	9.35531		110.242	7.8154		38.5089	5.96215		110.077	4.22463		38.4436	3.54972		89.302	0.92231		133.636	0.0798		125.6	0.02903
114.26	9.3558		110.311	7.81437		38.537	5.96054		110.116	4.22546		38.4917	3.54763		89.3305	0.92286		133.684	0.07982		125.665	0.02936
114.288	9.35974		110.412	7.81361		38.5772	5.96396		110.172	4.22621		38.5112	3.54883		89.3729	0.92249		133.741	0.07979		125.712	0.02965
114.332	9.3632		110.44	7.8157		38.6144	5.96785		110.224	4.22696		38.5192	3.55064		89.4113	0.92242		133.805	0.07984		125.765	0.02976
114.415	9.35747		110.464	7.81634		38.6234	5.96968		110.324	4.22739		38.5272	3.55204		89.4578	0.92161		133.914	0.07974		125.824	0.02992
114.527	9.34982		110.546	7.8166		38.628	5.97079		110.39	4.22857		38.5432	3.55243		89.524	0.92137		134.024	0.08003		125.889	0.03002
114.567	9.34818		110.576	7.81641		38.6345	5.97243		110.427	4.23078		38.5632	3.55354		89.5793	0.92321		134.043	0.08002		125.989	0.03027
114.592	9.35151		110.637	7.81605		38.6682	5.97693		110.468	4.23216		38.5787	3.55457		89.6089	0.92425		134.113	0.08025		126.055	0.03064
114.667	9.35694		110.78	7.81537		38.6968	5.97974		110.516	4.23125		38.5932	3.55568		89.6455	0.92386		134.167	0.0805		126.093	0.03084
114.691	9.35588		110.791	7.81613		38.7028	5.98092		110.58	4.23151		38.6097	3.55722		89.7223	0.92329		134.242	0.08066		126.154	0.03094
114.777	9.35059		110.84	7.81669		38.7088	5.98016		110.689	4.23139		38.6328	3.55718		89.7949	0.92252		134.34	0.0806		126.221	0.03088
114.866	9.34868		110.87	7.81688		38.7244	5.98065		110.739	4.23055		38.6648	3.5562		89.8304	0.92395		134.418	0.08043		126.353	0.0311
114.913	9.34665		110.96	7.81643		38.7812	5.98176		110.771	4.23074		38.7133	3.55441		89.8542	0.92482		134.446	0.08063		126.438	0.03091
114.967	9.35809		111.084	7.81536		38.8163	5.9812		110.828	4.23163		38.7328	3.55441		89.8897	0.92512		134.53	0.08057		126.447	0.03075
115.014	9.36115		111.09	7.81709		38.8274	5.9802		110.901	4.23204		38.7413	3.55613		89.9362	0.92554		134.614	0.08057		126.505	0.03102
115.083	9.35567		111.103	7.81774		38.8354	5.98135		110.954	4.23241		38.7518	3.55801		89.9978	0.92559		134.691	0.08045		126.566	0.03107
115.189	9.35256		111.226	7.81799		38.8555	5.98272		111.033	4.23336		38.7718	3.55878		90.0914	0.92586		134.841	0.08023		126.643	0.03085
115.263	9.35189		111.241	7.81818		38.8922	5.98382		111.08	4.23429		38.7908	3.55859		90.1117	0.9271		134.846	0.08009		126.733	0.03087
115.279	9.35186		111.34	7.81696		38.8982	5.98296		111.109	4.2361		38.8098	3.55929		90.1344	0.92777		134.862	0.08019		126.795	0.03114
115.333	9.35777		111.436	7.81678		38.9027	5.98177		111.153	4.23511		38.8369	3.55989		90.1821	0.92826		135.025	0.08023		126.834	0.03109
115.392	9.35888		111.441	7.81775		38.9098	5.98083		111.219	4.23383		38.8439	3.55991		90.228	0.92726		135.037	0.08021		126.89	0.03132
115.419	9.35463		111.466	7.81858		38.948	5.98018		111.333	4.23205		38.8659	3.55925		90.3117	0.92577		135.198	0.08039		126.946	0.03134
115.593	9.35243		111.559	7.81898		38.9731	5.98176		111.399	4.2326		38.9049	3.5579		90.35	0.92654		135.233	0.08013		127.084	0.03116
115.611	9.34968		111.574	7.8188		39.0012	5.98069		111.434	4.23244		38.9429	3.55524		90.378	0.92783		135.249	0.07995		127.152	0.031
115.64	9.35411		111.755	7.81726		39.0384	5.97708		111.487	4.23552		38.9684	3.55499		90.421	0.92846		135.363	0.07975		127.177	0.03099
115.698	9.35471		111.773	7.81787		39.0615	5.97556		111.539	4.23559		38.9785	3.55621		90.4622	0.92867		135.385	0.07979		127.23	0.03132
115.744	9.34881		111.786	7.81894		39.0675	5.97921		111.621	4.23516		38.9855	3.55742		90.5285	0.92866		135.562	0.07942		127.301	0.03123
115.833	9.34057		111.851	7.81934		39.074	5.98178		111.693	4.23553		38.9985	3.55744		90.618	0.92738		135.624	0.07908		127.36	0.03116
115.917	9.33654		111.9	7.81955		39.0916	5.97962		111.729	4.23642		39.023	3.55688		90.6413	0.92802		135.63	0.07908		127.442	0.03119
115.964	9.33511		111.975	7.8188		39.1203	5.97807		111.748	4.23575		39.038	3.55618		90.6727	0.92874		135.643	0.07889		127.516	0.03102
116.003	9.33718		112.055	7.81745		39.1278	5.97895		111.83	4.23495		39.0495	3.55492		90.7	0.92886		135.802	0.07885		127.58	0.03096
116.067	9.33977		112.084	7.81867		39.1348	5.98216		111.896	4.23384		39.0635	3.5545		90.743	0.92841		135.822	0.07906		127.629	0.03117
116.119	9.32894		112.137	7.81907		39.168	5.98187		111.992	4.23339		39.087	3.55389		90.8279	0.92659		136.025	0.07939		127.696	0.03111
116.247	9.32275		112.189	7.81896		39.2047	5.97847		112.036	4.23338		39.122	3.55124		90.8837	0.92664		136.043	0.0791		127.785	0.03108
116.286	9.32119		112.263	7.81828		39.2218	5.97489		112.068	4.23474		39.1661	3.54775		90.9104	0.92813		136.056	0.0792		127.891	0.03106
116.324	9.31901		112.399	7.81632		39.2489	5.97403		112.112	4.23617		39.1896	3.5455		90.9505	0.92856		136.148	0.07949		127.925	0.0308
116.368	9.32102		112.407	7.81594		39.2926	5.97485		112.162	4.23564		39.2021	3.54538		91.0017	0.92885		136.178	0.07965		127.965	0.03063
116.418	9.31919		112.454	7.81714		39.3081	5.97608		112.211	4.23538		39.2116	3.54605		91.0534	0.92815		136.325	0.07986		128.033	0.03052
116.501	9.3129		112.489	7.81682		39.3157	5.97749		112.319	4.23736		39.2241	3.54625		91.122	0.92703		136.364	0.0801		128.105	0.03058
116.595	9.30729		112.547	7.81702		39.3237	5.97866		112.375	4.23744		39.2396	3.54498		91.1644	0.92789		136.421	0.08005		128.232	0.0303
116.631	9.30457		112.621	7.81736		39.3453	5.97978		112.412	4.23705		39.2581	3.54397		91.1923	0.92831		136.456	0.08006		128.285	0.03021
116.674	9.30796		112.699	7.81501		39.3714	5.98219		112.467	4.23797		39.2756	3.54433		91.2243	0.92869		136.541	0.08024		128.322	0.03031
116.723	9.31109		112.74	7.81566		39.381	5.98359		112.538	4.23853		39.2936	3.54424		91.2621	0.92914		136.599	0.08039		128.379	0.0302
116.79	9.30521		112.778	7.81608		39.3885	5.98167		112.625	4.23871		39.3147	3.54429		91.3313	0.92754		136.759	0.08057		128.44	0.03024
116.85	9.3023		112.83	7.81663		39.4116	5.97798		112.668	4.23934		39.3402	3.54307		91.4196	0.92847		136.802	0.08098		128.518	0.03033
116.935	9.30164		112.905	7.81612		39.4664	5.97796		112.709	4.24035		39.3757	3.54023		91.4458	0.9296		136.831	0.08135		128.616	0.03026
116.986	9.30364		113.022	7.81364		39.502	5.97639		112.758	4.24477		39.4072	3.53892		91.483	0.92966		136.894	0.08155		128.664	0.02979
117.023	9.30819		113.056	7.81331		39.5141	5.97115		112.817	4.24504		39.4242	3.53919		91.5155	0.92924		136.952	0.08168		128.711	0.0297
117.065	9.30855		113.087	7.8156		39.5226	5.97102		112.878	4.24411		39.4337	3.53974		91.5789	0.92875		137.052	0.08205		128.765	0.02956
117.129	9.30326		113.148	7.81479		39.5387	5.97264		112.995	4.24344		39.4442	3.54006		91.6481	0.92775		137.197	0.08211		128.831	0.02917
117.251	9.30058		113.194	7.81514		39.5704	5.97362		113.037	4.24399		39.4617	3.53986		91.6841	0.92864		137.216	0.082		128.943	0.02885
117.303	9.29978		113.266	7.81493		39.5864	5.97279		113.066	4.24386		39.4842	3.53926		91.7126	0.92968		137.285	0.08197		129.017	0.02883
117.339	9.30385		113.349	7.81298		39.5885	5.97088		113.112	4.24477		39.4952	3.53867		91.7602	0.92971		137.366	0.08206		129.059	0.02853
117.398	9.3057		113.4	7.81326		39.593	5.97066		113.17	4.24501		39.5213	3.53808		91.7847	0.93083		137.423	0.08209		129.112	0.02846
117.455	9.30651		113.439	7.81493		39.6211	5.97032		113.272	4.24441		39.5458	3.53703		91.8852	0.93034		137.486	0.0823		129.172	0.02894
117.532	9.30078		113.49	7.81474		39.6588	5.96875		113.329	4.24463		39.5728	3.5356		91.948	0.92979		137.607	0.08251		129.244	0.02944
117.609	9.29917		113.544	7.8151		39.6724	5.96431		113.361	4.24459		39.6103	3.53282		91.9684	0.93034		137.633	0.0826		129.359	0.02949
117.651	9.29942		113.641	7.81161		39.6899	5.95911		113.402	4.24656		39.6378	3.53019		91.9968	0.93075		137.701	0.08284		129.403	0.0294
117.693	9.30269		113.708	7.81008		39.7402	5.95504		113.475	4.24539		39.6528	3.5292		92.0335	0.93082		137.745	0.08289		129.445	0.02946
117.748	9.30614		113.739	7.81151		39.7582	5.95626		113.539	4.24377		39.6649	3.52989		92.0776	0.93042		137.838	0.08297		129.513	0.02915
117.811	9.29969		113.785	7.81213		39.7653	5.96154		113.644	4.24384		39.6788	3.53113		92.1631	0.9296		137.983	0.08306		129.579	0.0291
117.912	9.29529		113.831	7.81221		39.7728	5.96307		113.681	4.24394		39.6929	3.5318		92.216	0.9302		138.013	0.0832		129.626	0.02918
117.963	9.29298		113.899	7.81214		39.7934	5.96277		113.705	4.24474		39.7079	3.53045		92.2328	0.93142		138.07	0.08331		129.754	0.02931
118.016	9.29614		114.012	7.8108		39.8115	5.96362		113.764	4.2453		39.7249	3.52928		92.2916	0.93172		138.13	0.08329		129.804	0.02917
118.036	9.29696		114.045	7.81187		39.8195	5.96746		113.821	4.24463		39.7419	3.52851		92.3247	0.93245		138.198	0.08342		129.837	0.02936
118.123	9.29152		114.084	7.81266		39.8311	5.9702		113.91	4.24509		39.7599	3.52874		92.3898	0.93051		138.311	0.08321		129.903	0.02948
118.179	9.28663		114.13	7.81255		39.8663	5.9682		113.984	4.24571		39.7814	3.52792		92.4531	0.92945		138.385	0.08308		129.979	0.02949
118.263	9.2826		114.182	7.81241		39.8914	5.96715		114.01	4.24494		39.8094	3.52522		92.4857	0.93088		138.42	0.08327		130.102	0.02996
118.331	9.28043		114.259	7.80915		39.9105	5.96906		114.066	4.24552		39.8424	3.52332		92.5148	0.93155		138.477	0.0834		130.156	0.0301
118.368	9.28559		114.342	7.80949		39.9612	5.96904		114.115	4.24701		39.869	3.52452		92.556	0.93194		138.545	0.08356		130.198	0.03009
118.435	9.28722		114.376	7.81012		40.0034	5.96884		114.181	4.24752		39.889	3.52613		92.6014	0.93211		138.634	0.08359		130.26	0.03039
118.492	9.28349		114.424	7.81057		40.0134	5.96952		114.278	4.24887		39.9015	3.52767		92.6717	0.93119		138.749	0.0839		130.324	0.03062
118.61	9.27835		114.477	7.81045		40.0205	5.97053		114.32	4.24972		39.9075	3.52813		92.7426	0.93148		138.793	0.08406		130.42	0.03045
118.646	9.27546		114.531	7.8098		40.03	5.97156		114.36	4.25097		39.916	3.52736		92.7734	0.93288		138.84	0.08412		130.497	0.03059
118.66	9.28136		114.639	7.80835		40.0597	5.97088		114.402	4.25153		39.9455	3.52552		92.8037	0.93256		138.893	0.08402		130.537	0.03065
118.739	9.28429		114.686	7.80766		40.0747	5.97301		114.456	4.25132		39.974	3.52588		92.838	0.93247		138.954	0.08413		130.584	0.03034
118.784	9.28341		114.724	7.8092		40.0818	5.97542		114.539	4.25195		39.9905	3.52818		92.8891	0.93168		139.036	0.0839		130.65	0.02987
118.843	9.28025		114.768	7.80976		40.0983	5.97456		114.654	4.25207		40.0085	3.5289		92.9786	0.93092		139.142	0.08382		130.71	0.02969
118.974	9.27826		114.818	7.80959		40.138	5.97254		114.678	4.25326		40.0436	3.52757		93.0059	0.93192		139.191	0.08376		130.831	0.02978
119	9.27835		114.895	7.80801		40.1727	5.97393		114.717	4.25731		40.0881	3.52599		93.042	0.93342		139.252	0.08396		130.889	0.02996
119.05	9.28312		115.008	7.80752		40.1913	5.97406		114.768	4.25748		40.1071	3.52839		93.0809	0.934		139.313	0.08396		130.933	0.03019
119.085	9.28571		115.03	7.80857		40.2028	5.97381		114.833	4.25754		40.1231	3.53055		93.1309	0.93426		139.382	0.08403		130.981	0.0304
119.151	9.28014		115.084	7.80881		40.2134	5.97412		114.913	4.2578		40.1281	3.53182		93.2059	0.93371		139.509	0.084		131.039	0.03029
119.264	9.27762		115.156	7.80901		40.231	5.97411		114.968	4.25904		40.1306	3.53307		93.2623	0.93399		139.57	0.08388		131.113	0.02995
119.325	9.27952		115.188	7.80803		40.2405	5.9741		115.008	4.25893		40.1356	3.53406		93.2873	0.93495		139.611	0.084		131.225	0.03001
119.349	9.28145		115.272	7.80734		40.2666	5.9743		115.054	4.26066		40.1746	3.5339		93.3204	0.93538		139.668	0.08419		131.269	0.03001
119.402	9.28847		115.351	7.80644		40.2817	5.9739		115.121	4.25904		40.2092	3.53331		93.3617	0.936		139.754	0.08408		131.312	0.02963
119.478	9.29125		115.38	7.80818		40.2907	5.97365		115.235	4.25857		40.2172	3.53228		93.4047	0.93598		139.827	0.0839		131.384	0.02958
119.532	9.2855		115.415	7.80893		40.3098	5.97366		115.284	4.25884		40.2247	3.531		93.4855	0.93513		139.973	0.08377		131.451	0.02962
119.639	9.28387		115.458	7.80886		40.3485	5.97167		115.315	4.25919		40.2542	3.52966		93.5425	0.93661		140.004	0.08354		131.549	0.02962
119.676	9.28253		115.528	7.80793		40.3877	5.96709		115.36	4.26052		40.3202	3.53047		93.5739	0.93759		140.05	0.08347		131.62	0.02994
119.713	9.28908		115.652	7.80691		40.4314	5.96198		115.418	4.26147		40.3432	3.53149		93.6111	0.93795		140.103	0.08357		131.652	0.03028
119.774	9.29028		115.694	7.80804		40.443	5.95992		115.454	4.26081		40.3512	3.53108		93.6547	0.938		140.172	0.08359		131.706	0.03054
119.83	9.28427		115.731	7.80892		40.448	5.96229		115.564	4.26006		40.3578	3.53051		93.7273	0.93711		140.324	0.08349		131.761	0.03092
119.922	9.2781		115.798	7.80934		40.4585	5.96459		115.63	4.25951		40.3648	3.5302		93.7866	0.93671		140.351	0.08325		131.846	0.03127
120.016	9.27422		115.835	7.80965		40.4887	5.96635		115.667	4.25882		40.3833	3.53161		93.811	0.93776		140.414	0.08356		131.963	0.03136
120.037	9.28132		115.95	7.80843		40.5012	5.96585		115.717	4.25748		40.4083	3.53202		93.8459	0.93884		140.473	0.08358		132.019	0.03158
120.086	9.28324		115.997	7.80826		40.5093	5.96673		115.773	4.25809		40.4193	3.52961		93.8802	0.93906		140.551	0.08376		132.058	0.03203
120.152	9.28174		116.019	7.80965		40.5284	5.96826		115.855	4.25854		40.4313	3.52779		93.936	0.9393		140.647	0.08372		132.108	0.03224
120.204	9.27666		116.092	7.81021		40.5535	5.96872		115.936	4.25835		40.4628	3.52805		94.0279	0.93932		140.753	0.08361		132.175	0.03217
120.317	9.27136		116.116	7.81091		40.566	5.96663		115.964	4.25847		40.5299	3.52801		94.0703	0.94004		140.781	0.08338		132.335	0.03197
120.339	9.27234		116.24	7.81039		40.5786	5.96349		115.999	4.26104		40.5504	3.5232		94.093	0.94052		140.822	0.08326		132.369	0.03188
120.38	9.27433		116.302	7.80972		40.6112	5.95928		116.045	4.26166		40.5549	3.5207		94.1302	0.94004		140.909	0.08334		132.387	0.0318
120.435	9.27468		116.335	7.81093		40.6549	5.95948		116.104	4.26079		40.5589	3.52171		94.1726	0.93992		140.932	0.08332		132.483	0.03198
120.479	9.27273		116.375	7.812		40.676	5.9606		116.206	4.26067		40.5654	3.52249		94.2261	0.93893		141.133	0.0834		132.533	0.03223
120.648	9.26409		116.421	7.8124		40.6846	5.96169		116.279	4.26106		40.5904	3.52284		94.297	0.93799		141.164	0.08346		132.614	0.03232
120.68	9.26427		116.471	7.81273		40.6981	5.96098		116.314	4.26172		40.6144	3.52249		94.3383	0.93883		141.193	0.08339		132.731	0.03229
120.697	9.27156		116.534	7.81164		40.7243	5.96047		116.344	4.26275		40.6239	3.52208		94.365	0.93947		141.284	0.08348		132.759	0.03246
120.77	9.27442		116.649	7.81149		40.7388	5.96013		116.407	4.26342		40.6354	3.52196		94.4045	0.93984		141.323	0.08359		132.788	0.0325
120.799	9.27544		116.678	7.81269		40.7514	5.95858		116.483	4.26415		40.6649	3.52175		94.4813	0.93981		141.416	0.08354		132.88	0.03202
120.889	9.27085		116.725	7.81361		40.7725	5.95647		116.562	4.26549		40.6899	3.52154		94.569	0.9387		141.51	0.08364		132.921	0.03175
120.964	9.26961		116.786	7.81412		40.8016	5.95664		116.607	4.26663		40.7079	3.51667		94.5958	0.93911		141.556	0.08359		133.049	0.03148
121.009	9.2704		116.854	7.81392		40.8358	5.9578		116.647	4.26775		40.7485	3.51182		94.6144	0.93983		141.614	0.08352		133.125	0.03111
121.068	9.27428		116.939	7.81225		40.877	5.95746		116.697	4.26887		40.7875	3.51053		94.6632	0.94003		141.663	0.08344		133.147	0.03094
121.097	9.27898		116.974	7.81285		40.89	5.95633		116.759	4.26839		40.7965	3.51399		94.7085	0.94016		141.745	0.0835		133.218	0.03088
121.2	9.27219		117.019	7.81422		40.9026	5.95809		116.85	4.26895		40.803	3.5174		94.7533	0.94009		141.882	0.0838		133.269	0.03066
121.317	9.26715		117.05	7.81454		40.9197	5.96093		116.92	4.27156		40.8125	3.51838		94.8236	0.93965		141.963	0.08349		133.336	0.03043
121.351	9.26741		117.137	7.81476		40.9342	5.96241		116.958	4.27357		40.84	3.51749		94.8678	0.94131		141.989	0.08349		133.45	0.03029
121.385	9.26937		117.177	7.81435		40.9433	5.96144		116.998	4.27479		40.851	3.51717		94.8963	0.94178		142.062	0.08354		133.505	0.03006
121.439	9.2769		117.312	7.81377		40.9513	5.96126		117.044	4.27538		40.864	3.5194		94.9416	0.94153		142.117	0.08371		133.536	0.0298
121.487	9.27742		117.338	7.81459		40.9724	5.96328		117.103	4.27574		40.8931	3.51967		94.9992	0.94115		142.206	0.08393		133.603	0.03001
121.545	9.27453		117.361	7.81577		41.0016	5.96413		117.213	4.27558		40.9111	3.51803		95.0713	0.93923		142.317	0.0841		133.67	0.03009
121.632	9.27242		117.422	7.81687		41.0217	5.96311		117.267	4.27504		40.9281	3.51651		95.116	0.94017		142.359	0.08424		133.809	0.03002
121.687	9.27132		117.481	7.8174		41.0443	5.96028		117.309	4.2745		40.9661	3.51555		95.1393	0.9411		142.391	0.08407		133.873	0.02962
121.737	9.27958		117.587	7.81642		41.0844	5.95561		117.377	4.27534		41.0171	3.51406		95.1741	0.94111		142.472	0.08406		133.904	0.02934
121.78	9.28059		117.628	7.81768		41.1261	5.95507		117.435	4.27491		41.0296	3.51329		95.2259	0.94114		142.521	0.08423		133.942	0.0291
121.843	9.27395		117.661	7.81886		41.1437	5.95737		117.505	4.27481		41.0346	3.51299		95.2799	0.94084		142.712	0.0843		134.006	0.02884
[truncated: 18,975 more rows]

## Sheet: Fig.2d
Cycle 100			Cycle 1000			Cycle 2000			Cycle 4000			Cycle 8000			Cycle 10000
Time (s)	Stress (MPa)		Time (s)	Stress (MPa)		Time (s)	Stress (MPa)		Time (s)	Stress (MPa)		Time (s)	Stress (MPa)		Time (s)	Stress (MPa)
0.49758	0.08529		0.60915	0.08681		0.56665	0.0781		0.5083	0.0738		0.598	0.07468		0.58625	0.07191
0.63925	0.09908		0.7529	0.13693		0.71043	0.09287		0.65	0.11641		0.74175	0.12152		0.73	0.11403
0.783	0.14863		0.89665	0.16993		0.85418	0.14139		0.79375	0.15625		0.8855	0.16052		0.87175	0.15813
0.92675	0.17777		1.03833	0.18873		0.99585	0.17145		0.9375	0.18165		1.027	0.1853		1.01325	0.18547
1.06842	0.18917		1.18	0.16458		1.1375	0.18228		1.07915	0.17054		1.16875	0.16901		1.157	0.17609
1.21008	0.1602		1.32375	0.13192		1.28125	0.15311		1.22085	0.13837		1.3125	0.1358		1.30075	0.14035
1.35383	0.12642		1.4675	0.09087		1.425	0.11884		1.3646	0.1004		1.45625	0.0961		1.4425	0.10146
1.49758	0.08414					1.56665	0.0781		1.5083	0.07381		1.598	0.07467		1.58425	0.07161

## Sheet: Fig.2e
Grayscale level	Tg (oC)	Young`s modulus (MPa)
0	91.8	478
10	85.5	356
20	82.3	268
30	76.8	184
40	69.3	143
50	64.5	46
60	9.3	0.12
70	-13.5	0.016
